# Supplementary material for: 4-Bromo-N-(di-n-propyl­carbamothioyl)­benzamide
Source: Acta Crystallogr Sect E Struct Rep Online. 2009 Feb 4;65(Pt 3):o452–3. doi: 10.1107/S1600536809003511 (PMC2968555; doi:10.1107/S1600536809003511)
Supplement: Supplementary file 1 [file e-65-0o452-sup1.cif]

##############################################################################
###                                                                        ###
###        Electronic paper (Acta Crystallographica Section E)             ###
###                                                                        ###
##############################################################################
#                                                                            #
# This CIF contains the data in a paper accepted for publication in Acta     #
# Crystallographica Section E. It conforms to the requirements of Notes      #
# for Authors for Section E, and has been peer reviewed under the auspices   #
# of the IUCr Commission on Journals.                                        #
#                                                                            #
# Full details of the Crystallographic Information File format               #
# are given in the paper "The Crystallographic Information File (CIF):       #
# a New Standard Archive File for Crystallography" by S. R. Hall, F. H.      #
# Allen and I. D. Brown [Acta Cryst. (1991), A47, 655-685].                  #
#                                                                            #
# The current version of the core CIF dictionary is obtainable from          #
# ftp://ftp.iucr.org/pub/cif_core.dic. The current version number is 2.4.    #
#                                                                            #
# Software is freely available for graphical display of the structure(s) in  #
# this CIF.  For information consult the CIF home page http://www.iucr.org/  #
# cif/home.html                                                              #
#                                                                            #
# This file may be used for bona fide research purposes within the           #
# scientific community so long as proper attribution is given to the journal # 
# article from which it was obtained.                                        #
#                                                                            #
##############################################################################
                                             
data_I
_audit_creation_method     SHELXL97
_chemical_name_systematic
;
4-Bromo-<i>N</i>-(di-<i>n</i>-propylcarbamothioyl)benzamide
;
_chemical_name_common
;
;
_chemical_formula_moiety     'C14 H19 Br N2 O S'
_chemical_formula_sum     'C14 H19 Br N2 O S'
_chemical_formula_iupac     'C14 H19 Br N2 O S'
_chemical_formula_weight     343.28
_chemical_melting_point     ?
_symmetry_cell_setting     monoclinic
_symmetry_space_group_name_H-M     'P 21/c'
_symmetry_space_group_name_Hall     '-P 2ybc'
loop_
    _symmetry_equiv_pos_as_xyz
    'x, y, z'
    '-x, y+1/2, -z+1/2'
    '-x, -y, -z'
    'x, -y-1/2, z-1/2'
_cell_length_a     21.104(3)
_cell_length_b     9.6940(12)
_cell_length_c     16.208(2)
_cell_angle_alpha     90.00
_cell_angle_beta     108.956(3)
_cell_angle_gamma     90.00
_cell_volume     3135.9(7)
_cell_formula_units_Z     8
_cell_measurement_reflns_used     948
_cell_measurement_theta_min     2.51
_cell_measurement_theta_max     26.45
_cell_measurement_temperature     120(2)
_exptl_crystal_description     needle
_exptl_crystal_colour     colourless
_exptl_crystal_size_max     0.48
_exptl_crystal_size_mid     0.18
_exptl_crystal_size_min     0.17
_exptl_crystal_density_diffrn     1.454
_exptl_crystal_density_meas     ?
_exptl_crystal_density_method     'not measured'
_exptl_crystal_F_000     1408
_exptl_absorpt_coefficient_mu     2.749
_exptl_absorpt_correction_type     multi-scan
_exptl_absorpt_process_details     '(SADABS; Sheldrick, 2004)'
_exptl_absorpt_correction_T_min     0.3520
_exptl_absorpt_correction_T_max     0.6522
_exptl_special_details
;
;
_diffrn_ambient_temperature     120(2)
_diffrn_radiation_type     MoK\a
_diffrn_radiation_wavelength     0.71073
_diffrn_radiation_source     'sealed tube'
_diffrn_radiation_monochromator     'graphite'
_diffrn_measurement_device_type     'Bruker SMART APEX'
_diffrn_measurement_method     '\f and \w'
_diffrn_reflns_number     27091
_diffrn_reflns_av_R_equivalents     0.0736
_diffrn_reflns_av_sigmaI/netI     0.0842
_diffrn_reflns_theta_min     2.04
_diffrn_reflns_theta_max     27.88
_diffrn_reflns_theta_full     27.88
_diffrn_measured_fraction_theta_max     0.999
_diffrn_measured_fraction_theta_full     0.999
_diffrn_reflns_limit_h_min     -27
_diffrn_reflns_limit_h_max     27
_diffrn_reflns_limit_k_min     -12
_diffrn_reflns_limit_k_max     12
_diffrn_reflns_limit_l_min     -21
_diffrn_reflns_limit_l_max     21
_diffrn_standards_number     2739
_diffrn_standards_interval_count     ?
_diffrn_standards_interval_time     430
_diffrn_standards_decay_%     0
_refine_special_details
;
 Refinement of F^2^ against ALL reflections.  The weighted R-factor wR and
 goodness of fit S are based on F^2^, conventional R-factors R are based
 on F, with F set to zero for negative F^2^. The threshold expression of
 F^2^ > 2sigma(F^2^) is used only for calculating R-factors(gt) etc. and is
 not relevant to the choice of reflections for refinement.  R-factors based
 on F^2^ are statistically about twice as large as those based on F, and R-
 factors based on ALL data will be even larger.
;
_reflns_number_total     7470
_reflns_number_gt     4686
_reflns_threshold_expression     I>2\s(I)
_refine_ls_structure_factor_coef     Fsqd
_refine_ls_matrix_type     full
_refine_ls_R_factor_all     0.0766
_refine_ls_R_factor_gt     0.0433
_refine_ls_wR_factor_gt     0.0878
_refine_ls_wR_factor_ref     0.0942
_refine_ls_goodness_of_fit_ref     0.968
_refine_ls_restrained_S_all     0.968
_refine_ls_number_reflns     7470
_refine_ls_number_parameters     340
_refine_ls_number_restraints     2
_refine_ls_hydrogen_treatment     mixed
_refine_ls_weighting_scheme     calc
_refine_ls_weighting_details
               'calc w = 1/[\s^2^(Fo^2^)+(0.0334P)^2^] where P=(Fo^2^+2Fc^2^)/3'
_atom_sites_solution_hydrogens     difmap
_atom_sites_solution_primary     direct
_atom_sites_solution_secondary     difmap
_refine_ls_shift/su_max     0.001
_refine_ls_shift/su_mean     0.000
_refine_diff_density_max     1.700
_refine_diff_density_min     -0.714
_refine_ls_extinction_method     none
_refine_ls_extinction_coef     ?
loop_
    _atom_type_symbol
    _atom_type_description
    _atom_type_scat_dispersion_real
    _atom_type_scat_dispersion_imag
    _atom_type_scat_source
    'C' 'C' 0.0033 0.0016
                         'International Tables Vol C Tables 4.2.6.8 and 6.1.1.4'
    'H' 'H' 0.0000 0.0000
                         'International Tables Vol C Tables 4.2.6.8 and 6.1.1.4'
    'N' 'N' 0.0061 0.0033
                         'International Tables Vol C Tables 4.2.6.8 and 6.1.1.4'
    'O' 'O' 0.0106 0.0060
                         'International Tables Vol C Tables 4.2.6.8 and 6.1.1.4'
    'S' 'S' 0.1246 0.1234
                         'International Tables Vol C Tables 4.2.6.8 and 6.1.1.4'
    'Br' 'Br' -0.2901 2.4595
                         'International Tables Vol C Tables 4.2.6.8 and 6.1.1.4'
_computing_data_collection     'SMART (Bruker, 2002)'
_computing_cell_refinement     'SAINT (Bruker, 2002)'
_computing_data_reduction     'SAINT (Bruker, 2002)'
_computing_structure_solution     'SHELXS97 (Sheldrick, 2008)'
_computing_structure_refinement     'SHELXL97 (Sheldrick, 2008)'
_computing_molecular_graphics     'SHELXTL (Sheldrick, 2008)'
_computing_publication_material     'SHELXTL (Sheldrick, 2008)'
loop_
    _atom_site_type_symbol
    _atom_site_label
    _atom_site_fract_x
    _atom_site_fract_y
    _atom_site_fract_z
    _atom_site_U_iso_or_equiv
    _atom_site_adp_type
    _atom_site_calc_flag
    _atom_site_refinement_flags
    _atom_site_occupancy
    _atom_site_disorder_assembly
    _atom_site_disorder_group
    Br Br1 0.721214(18) 1.21378(4) 0.60004(2) 0.03477(11) Uani d . 1 . .
    S S1 0.83552(4) 0.37951(8) 0.86296(5) 0.02170(19) Uani d . 1 . .
    O O1 0.93367(10) 0.7028(2) 0.81254(14) 0.0262(5) Uani d . 1 . .
    N N11 0.84288(12) 0.5668(3) 0.74656(17) 0.0183(6) Uani d D 1 . .
    H H1 0.7986(4) 0.576(3) 0.735(2) 0.028(7) Uiso d D 1 . .
    N N12 0.92646(12) 0.4005(3) 0.78106(16) 0.0204(6) Uani d . 1 . .
    C C101 0.87200(14) 0.4481(3) 0.79479(19) 0.0184(7) Uani d . 1 . .
    C C102 0.94737(15) 0.4434(3) 0.7063(2) 0.0236(7) Uani d . 1 . .
    H H10A 0.9965 0.4320 0.7216 0.028 Uiso calc R 1 . .
    H H10B 0.9368 0.5423 0.6940 0.028 Uiso calc R 1 . .
    C C103 0.91272(16) 0.3599(4) 0.6251(2) 0.0277(8) Uani d . 1 . .
    H H10C 0.9227 0.2608 0.6378 0.033 Uiso calc R 1 . .
    H H10D 0.8637 0.3724 0.6093 0.033 Uiso calc R 1 . .
    C C104 0.93463(18) 0.4015(4) 0.5486(2) 0.0384(10) Uani d . 1 . .
    H H10E 0.9111 0.3449 0.4978 0.058 Uiso calc R 1 . .
    H H10F 0.9831 0.3877 0.5635 0.058 Uiso calc R 1 . .
    H H10G 0.9239 0.4990 0.5349 0.058 Uiso calc R 1 . .
    C C105 0.96618(15) 0.2880(3) 0.8356(2) 0.0263(8) Uani d . 1 . .
    H H10H 0.9928 0.2415 0.8034 0.032 Uiso calc R 1 . .
    H H10I 0.9353 0.2190 0.8467 0.032 Uiso calc R 1 . .
    C C106 1.01386(16) 0.3413(4) 0.9236(2) 0.0321(9) Uani d . 1 . .
    H H10J 0.9868 0.3788 0.9581 0.039 Uiso calc R 1 . .
    H H10K 1.0402 0.2627 0.9564 0.039 Uiso calc R 1 . .
    C C107 1.06118(17) 0.4506(4) 0.9145(2) 0.0366(9) Uani d . 1 . .
    H H10L 1.0897 0.4801 0.9726 0.055 Uiso calc R 1 . .
    H H10M 1.0356 0.5298 0.8831 0.055 Uiso calc R 1 . .
    H H10N 1.0893 0.4136 0.8820 0.055 Uiso calc R 1 . .
    C C108 0.87557(15) 0.6931(3) 0.76526(19) 0.0190(7) Uani d . 1 . .
    C C109 0.83589(14) 0.8153(3) 0.7228(2) 0.0177(7) Uani d . 1 . .
    C C110 0.85099(15) 0.9410(3) 0.7660(2) 0.0206(7) Uani d . 1 . .
    H H11A 0.8851 0.9452 0.8212 0.025 Uiso calc R 1 . .
    C C111 0.81746(15) 1.0591(3) 0.7303(2) 0.0235(7) Uani d . 1 . .
    H H11B 0.8271 1.1444 0.7606 0.028 Uiso calc R 1 . .
    C C112 0.76883(16) 1.0505(3) 0.6482(2) 0.0231(7) Uani d . 1 . .
    C C113 0.75382(16) 0.9288(3) 0.6034(2) 0.0242(7) Uani d . 1 . .
    H H11C 0.7211 0.9258 0.5471 0.029 Uiso calc R 1 . .
    C C114 0.78710(15) 0.8097(3) 0.6416(2) 0.0217(7) Uani d . 1 . .
    H H11D 0.7764 0.7240 0.6118 0.026 Uiso calc R 1 . .
    Br Br2 0.784401(18) -0.25845(4) 0.91522(2) 0.03427(11) Uani d . 1 . .
    S S2 0.67033(4) 0.57023(9) 0.65301(5) 0.02282(19) Uani d . 1 . .
    O O2 0.57058(10) 0.2585(2) 0.71095(15) 0.0286(5) Uani d . 1 . .
    N N21 0.66312(12) 0.3906(3) 0.77447(17) 0.0205(6) Uani d D 1 . .
    H H2 0.7080(3) 0.387(3) 0.7894(19) 0.028(7) Uiso d D 1 . .
    N N22 0.58075(12) 0.5590(3) 0.73746(17) 0.0211(6) Uani d . 1 . .
    C C201 0.63477(15) 0.5074(3) 0.7239(2) 0.0198(7) Uani d . 1 . .
    C C202 0.53743(15) 0.6593(4) 0.6759(2) 0.0269(8) Uani d . 1 . .
    H H20A 0.5640 0.7136 0.6470 0.032 Uiso calc R 1 . .
    H H20B 0.5167 0.7236 0.7072 0.032 Uiso calc R 1 . .
    C C203 0.4815(2) 0.5730(5) 0.6062(3) 0.0590(12) Uiso d . 1 . .
    H H20C 0.5028 0.5082 0.5760 0.071 Uiso calc R 1 . .
    H H20D 0.4557 0.5184 0.6359 0.071 Uiso calc R 1 . .
    C C204 0.4363(2) 0.6658(5) 0.5424(3) 0.0759(15) Uiso d . 1 . .
    H H20E 0.4023 0.6114 0.4990 0.114 Uiso calc R 1 . .
    H H20F 0.4620 0.7201 0.5133 0.114 Uiso calc R 1 . .
    H H20G 0.4143 0.7280 0.5723 0.114 Uiso calc R 1 . .
    C C205 0.55988(16) 0.5263(3) 0.8138(2) 0.0265(8) Uani d . 1 . .
    H H20H 0.5752 0.4323 0.8348 0.032 Uiso calc R 1 . .
    H H20I 0.5104 0.5281 0.7965 0.032 Uiso calc R 1 . .
    C C206 0.58920(17) 0.6295(4) 0.8863(2) 0.0324(9) Uani d . 1 . .
    H H20J 0.5752 0.7236 0.8643 0.039 Uiso calc R 1 . .
    H H20K 0.6387 0.6253 0.9045 0.039 Uiso calc R 1 . .
    C C207 0.56663(19) 0.6012(4) 0.9654(2) 0.0459(11) Uani d . 1 . .
    H H20L 0.5861 0.6705 1.0105 0.069 Uiso calc R 1 . .
    H H20M 0.5817 0.5092 0.9885 0.069 Uiso calc R 1 . .
    H H20N 0.5176 0.6059 0.9477 0.069 Uiso calc R 1 . .
    C C208 0.62915(15) 0.2660(3) 0.7571(2) 0.0211(7) Uani d . 1 . .
    C C209 0.66820(15) 0.1411(3) 0.7984(2) 0.0204(7) Uani d . 1 . .
    C C210 0.65274(16) 0.0172(3) 0.7536(2) 0.0224(7) Uani d . 1 . .
    H H21A 0.6184 0.0143 0.6985 0.027 Uiso calc R 1 . .
    C C211 0.68704(16) -0.1023(3) 0.7884(2) 0.0238(7) Uani d . 1 . .
    H H21B 0.6773 -0.1870 0.7574 0.029 Uiso calc R 1 . .
    C C212 0.73567(16) -0.0953(3) 0.8693(2) 0.0243(8) Uani d . 1 . .
    C C213 0.75084(16) 0.0257(3) 0.9163(2) 0.0253(8) Uani d . 1 . .
    H H21C 0.7836 0.0272 0.9727 0.030 Uiso calc R 1 . .
    C C214 0.71721(15) 0.1455(3) 0.8796(2) 0.0234(7) Uani d . 1 . .
    H H21D 0.7278 0.2304 0.9102 0.028 Uiso calc R 1 . .
loop_
    _atom_site_aniso_label
    _atom_site_aniso_U_11
    _atom_site_aniso_U_22
    _atom_site_aniso_U_33
    _atom_site_aniso_U_12
    _atom_site_aniso_U_13
    _atom_site_aniso_U_23
    Br1 0.0403(2) 0.0273(2) 0.0392(2) 0.01111(16) 0.01621(18) 0.01217(16)
    S1 0.0196(4) 0.0208(5) 0.0249(4) -0.0010(3) 0.0076(4) 0.0011(3)
    O1 0.0162(12) 0.0206(13) 0.0367(14) -0.0004(9) 0.0017(11) -0.0033(10)
    N11 0.0116(13) 0.0164(15) 0.0267(15) -0.0002(11) 0.0060(12) 0.0009(12)
    N12 0.0174(14) 0.0166(15) 0.0272(15) 0.0022(11) 0.0073(12) 0.0000(12)
    C101 0.0158(16) 0.0162(17) 0.0204(16) -0.0021(13) 0.0017(13) -0.0050(13)
    C102 0.0209(17) 0.0221(19) 0.0317(19) 0.0003(14) 0.0137(15) -0.0016(15)
    C103 0.0283(19) 0.025(2) 0.0284(19) -0.0011(15) 0.0067(16) -0.0041(15)
    C104 0.039(2) 0.048(3) 0.029(2) -0.0021(18) 0.0125(18) -0.0080(18)
    C105 0.0205(17) 0.022(2) 0.035(2) 0.0064(14) 0.0067(15) 0.0009(15)
    C106 0.0219(18) 0.033(2) 0.038(2) 0.0077(16) 0.0042(17) 0.0048(17)
    C107 0.0246(19) 0.040(2) 0.042(2) 0.0011(17) 0.0066(17) -0.0095(18)
    C108 0.0212(18) 0.0187(18) 0.0202(17) -0.0016(14) 0.0112(15) -0.0038(13)
    C109 0.0157(16) 0.0189(18) 0.0224(17) -0.0002(13) 0.0118(14) 0.0021(13)
    C110 0.0195(17) 0.0199(19) 0.0227(17) -0.0040(14) 0.0074(14) -0.0020(14)
    C111 0.0244(18) 0.0206(19) 0.0284(18) 0.0001(14) 0.0126(15) -0.0041(15)
    C112 0.0275(18) 0.0176(19) 0.0282(19) 0.0062(14) 0.0147(16) 0.0082(14)
    C113 0.0221(18) 0.029(2) 0.0201(17) 0.0004(15) 0.0053(14) 0.0002(15)
    C114 0.0231(18) 0.0190(19) 0.0259(18) -0.0035(13) 0.0119(15) -0.0024(14)
    Br2 0.0420(2) 0.0286(2) 0.0375(2) 0.01163(17) 0.02020(18) 0.01355(17)
    S2 0.0195(4) 0.0242(5) 0.0263(4) 0.0003(3) 0.0095(4) -0.0001(4)
    O2 0.0177(12) 0.0221(14) 0.0438(14) -0.0028(10) 0.0068(11) -0.0020(11)
    N21 0.0155(14) 0.0159(15) 0.0304(16) 0.0008(11) 0.0076(13) -0.0001(12)
    N22 0.0177(14) 0.0178(15) 0.0284(15) 0.0032(11) 0.0085(12) -0.0002(12)
    C201 0.0156(16) 0.0183(18) 0.0231(17) -0.0028(13) 0.0030(14) -0.0053(14)
    C202 0.0212(18) 0.033(2) 0.0246(19) 0.0117(15) 0.0048(15) 0.0006(15)
    C205 0.0226(18) 0.026(2) 0.037(2) 0.0044(14) 0.0175(16) 0.0030(16)
    C206 0.031(2) 0.040(2) 0.0271(19) -0.0021(17) 0.0097(16) -0.0020(17)
    C207 0.044(2) 0.062(3) 0.036(2) 0.002(2) 0.020(2) -0.001(2)
    C208 0.0196(17) 0.0200(19) 0.0270(17) 0.0001(14) 0.0121(15) -0.0032(14)
    C209 0.0196(17) 0.0163(18) 0.0287(18) -0.0016(13) 0.0123(15) -0.0001(14)
    C210 0.0209(18) 0.024(2) 0.0232(17) -0.0030(14) 0.0080(15) -0.0005(14)
    C211 0.0298(19) 0.0175(19) 0.0277(19) 0.0000(14) 0.0140(16) -0.0014(14)
    C212 0.0262(18) 0.021(2) 0.0311(19) 0.0042(15) 0.0171(16) 0.0084(15)
    C213 0.0262(19) 0.025(2) 0.0249(18) -0.0016(15) 0.0079(15) 0.0005(15)
    C214 0.0271(19) 0.0182(19) 0.0278(19) -0.0034(14) 0.0130(16) -0.0031(15)
_geom_special_details
;
 All esds (except the esd in the dihedral angle between two l.s. planes)
 are estimated using the full covariance matrix.  The cell esds are taken
 into account individually in the estimation of esds in distances, angles
 and torsion angles; correlations between esds in cell parameters are only
 used when they are defined by crystal symmetry.  An approximate (isotropic)
 treatment of cell esds is used for estimating esds involving l.s. planes.
;
loop_
    _geom_bond_atom_site_label_1
    _geom_bond_atom_site_label_2
    _geom_bond_site_symmetry_2
    _geom_bond_distance
    _geom_bond_publ_flag
    Br1 C112 . 1.901(3) ?
    S1 C101 . 1.676(3) ?
    O1 C108 . 1.220(3) ?
    N11 C108 . 1.389(4) ?
    N11 C101 . 1.415(4) ?
    N11 H1 . 0.896(15) ?
    N12 C101 . 1.323(4) ?
    N12 C102 . 1.478(4) ?
    N12 C105 . 1.481(4) ?
    C102 C103 . 1.515(4) ?
    C102 H10A . 0.9900 ?
    C102 H10B . 0.9900 ?
    C103 C104 . 1.512(4) ?
    C103 H10C . 0.9900 ?
    C103 H10D . 0.9900 ?
    C104 H10E . 0.9800 ?
    C104 H10F . 0.9800 ?
    C104 H10G . 0.9800 ?
    C105 C106 . 1.543(4) ?
    C105 H10H . 0.9900 ?
    C105 H10I . 0.9900 ?
    C106 C107 . 1.495(5) ?
    C106 H10J . 0.9900 ?
    C106 H10K . 0.9900 ?
    C107 H10L . 0.9800 ?
    C107 H10M . 0.9800 ?
    C107 H10N . 0.9800 ?
    C108 C109 . 1.484(4) ?
    C109 C114 . 1.384(4) ?
    C109 C110 . 1.390(4) ?
    C110 C111 . 1.371(4) ?
    C110 H11A . 0.9500 ?
    C111 C112 . 1.394(4) ?
    C111 H11B . 0.9500 ?
    C112 C113 . 1.367(4) ?
    C113 C114 . 1.388(4) ?
    C113 H11C . 0.9500 ?
    C114 H11D . 0.9500 ?
    Br2 C212 . 1.902(3) ?
    S2 C201 . 1.678(3) ?
    O2 C208 . 1.221(3) ?
    N21 C208 . 1.386(4) ?
    N21 C201 . 1.412(4) ?
    N21 H2 . 0.899(14) ?
    N22 C201 . 1.327(4) ?
    N22 C205 . 1.476(4) ?
    N22 C202 . 1.477(4) ?
    C202 C203 . 1.582(5) ?
    C202 H20A . 0.9900 ?
    C202 H20B . 0.9900 ?
    C203 C204 . 1.465(6) ?
    C203 H20C . 0.9900 ?
    C203 H20D . 0.9900 ?
    C204 H20E . 0.9800 ?
    C204 H20F . 0.9800 ?
    C204 H20G . 0.9800 ?
    C205 C206 . 1.515(4) ?
    C205 H20H . 0.9900 ?
    C205 H20I . 0.9900 ?
    C206 C207 . 1.529(4) ?
    C206 H20J . 0.9900 ?
    C206 H20K . 0.9900 ?
    C207 H20L . 0.9800 ?
    C207 H20M . 0.9800 ?
    C207 H20N . 0.9800 ?
    C208 C209 . 1.495(4) ?
    C209 C214 . 1.385(4) ?
    C209 C210 . 1.387(4) ?
    C210 C211 . 1.386(4) ?
    C210 H21A . 0.9500 ?
    C211 C212 . 1.380(4) ?
    C211 H21B . 0.9500 ?
    C212 C213 . 1.379(4) ?
    C213 C214 . 1.390(4) ?
    C213 H21C . 0.9500 ?
    C214 H21D . 0.9500 ?
loop_
    _geom_angle_atom_site_label_1
    _geom_angle_atom_site_label_2
    _geom_angle_atom_site_label_3
    _geom_angle_site_symmetry_1
    _geom_angle_site_symmetry_3
    _geom_angle
    _geom_angle_publ_flag
    C108 N11 C101 . . 120.0(2) ?
    C108 N11 H1 . . 112(2) ?
    C101 N11 H1 . . 116(2) ?
    C101 N12 C102 . . 123.2(3) ?
    C101 N12 C105 . . 120.7(3) ?
    C102 N12 C105 . . 115.8(2) ?
    N12 C101 N11 . . 115.8(3) ?
    N12 C101 S1 . . 125.7(2) ?
    N11 C101 S1 . . 118.5(2) ?
    N12 C102 C103 . . 111.9(2) ?
    N12 C102 H10A . . 109.2 ?
    C103 C102 H10A . . 109.2 ?
    N12 C102 H10B . . 109.2 ?
    C103 C102 H10B . . 109.2 ?
    H10A C102 H10B . . 107.9 ?
    C104 C103 C102 . . 112.3(3) ?
    C104 C103 H10C . . 109.1 ?
    C102 C103 H10C . . 109.1 ?
    C104 C103 H10D . . 109.1 ?
    C102 C103 H10D . . 109.1 ?
    H10C C103 H10D . . 107.9 ?
    C103 C104 H10E . . 109.5 ?
    C103 C104 H10F . . 109.5 ?
    H10E C104 H10F . . 109.5 ?
    C103 C104 H10G . . 109.5 ?
    H10E C104 H10G . . 109.5 ?
    H10F C104 H10G . . 109.5 ?
    N12 C105 C106 . . 112.2(3) ?
    N12 C105 H10H . . 109.2 ?
    C106 C105 H10H . . 109.2 ?
    N12 C105 H10I . . 109.2 ?
    C106 C105 H10I . . 109.2 ?
    H10H C105 H10I . . 107.9 ?
    C107 C106 C105 . . 113.8(3) ?
    C107 C106 H10J . . 108.8 ?
    C105 C106 H10J . . 108.8 ?
    C107 C106 H10K . . 108.8 ?
    C105 C106 H10K . . 108.8 ?
    H10J C106 H10K . . 107.7 ?
    C106 C107 H10L . . 109.5 ?
    C106 C107 H10M . . 109.5 ?
    H10L C107 H10M . . 109.5 ?
    C106 C107 H10N . . 109.5 ?
    H10L C107 H10N . . 109.5 ?
    H10M C107 H10N . . 109.5 ?
    O1 C108 N11 . . 122.1(3) ?
    O1 C108 C109 . . 122.0(3) ?
    N11 C108 C109 . . 115.9(3) ?
    C114 C109 C110 . . 119.4(3) ?
    C114 C109 C108 . . 122.9(3) ?
    C110 C109 C108 . . 117.6(3) ?
    C111 C110 C109 . . 121.1(3) ?
    C111 C110 H11A . . 119.4 ?
    C109 C110 H11A . . 119.4 ?
    C110 C111 C112 . . 118.2(3) ?
    C110 C111 H11B . . 120.9 ?
    C112 C111 H11B . . 120.9 ?
    C113 C112 C111 . . 122.0(3) ?
    C113 C112 Br1 . . 120.0(2) ?
    C111 C112 Br1 . . 117.9(2) ?
    C112 C113 C114 . . 119.0(3) ?
    C112 C113 H11C . . 120.5 ?
    C114 C113 H11C . . 120.5 ?
    C109 C114 C113 . . 120.2(3) ?
    C109 C114 H11D . . 119.9 ?
    C113 C114 H11D . . 119.9 ?
    C208 N21 C201 . . 119.2(3) ?
    C208 N21 H2 . . 117(2) ?
    C201 N21 H2 . . 114(2) ?
    C201 N22 C205 . . 124.3(3) ?
    C201 N22 C202 . . 120.9(3) ?
    C205 N22 C202 . . 114.8(2) ?
    N22 C201 N21 . . 115.6(3) ?
    N22 C201 S2 . . 125.2(2) ?
    N21 C201 S2 . . 119.3(2) ?
    N22 C202 C203 . . 106.8(3) ?
    N22 C202 H20A . . 110.4 ?
    C203 C202 H20A . . 110.4 ?
    N22 C202 H20B . . 110.4 ?
    C203 C202 H20B . . 110.4 ?
    H20A C202 H20B . . 108.6 ?
    C204 C203 C202 . . 110.1(4) ?
    C204 C203 H20C . . 109.6 ?
    C202 C203 H20C . . 109.6 ?
    C204 C203 H20D . . 109.6 ?
    C202 C203 H20D . . 109.6 ?
    H20C C203 H20D . . 108.2 ?
    C203 C204 H20E . . 109.5 ?
    C203 C204 H20F . . 109.5 ?
    H20E C204 H20F . . 109.5 ?
    C203 C204 H20G . . 109.5 ?
    H20E C204 H20G . . 109.5 ?
    H20F C204 H20G . . 109.5 ?
    N22 C205 C206 . . 110.5(3) ?
    N22 C205 H20H . . 109.5 ?
    C206 C205 H20H . . 109.5 ?
    N22 C205 H20I . . 109.5 ?
    C206 C205 H20I . . 109.5 ?
    H20H C205 H20I . . 108.1 ?
    C205 C206 C207 . . 111.9(3) ?
    C205 C206 H20J . . 109.2 ?
    C207 C206 H20J . . 109.2 ?
    C205 C206 H20K . . 109.2 ?
    C207 C206 H20K . . 109.2 ?
    H20J C206 H20K . . 107.9 ?
    C206 C207 H20L . . 109.5 ?
    C206 C207 H20M . . 109.5 ?
    H20L C207 H20M . . 109.5 ?
    C206 C207 H20N . . 109.5 ?
    H20L C207 H20N . . 109.5 ?
    H20M C207 H20N . . 109.5 ?
    O2 C208 N21 . . 122.1(3) ?
    O2 C208 C209 . . 121.8(3) ?
    N21 C208 C209 . . 116.2(3) ?
    C214 C209 C210 . . 120.0(3) ?
    C214 C209 C208 . . 122.3(3) ?
    C210 C209 C208 . . 117.7(3) ?
    C211 C210 C209 . . 120.5(3) ?
    C211 C210 H21A . . 119.7 ?
    C209 C210 H21A . . 119.7 ?
    C212 C211 C210 . . 118.4(3) ?
    C212 C211 H21B . . 120.8 ?
    C210 C211 H21B . . 120.8 ?
    C213 C212 C211 . . 122.3(3) ?
    C213 C212 Br2 . . 119.5(3) ?
    C211 C212 Br2 . . 118.1(2) ?
    C212 C213 C214 . . 118.7(3) ?
    C212 C213 H21C . . 120.7 ?
    C214 C213 H21C . . 120.7 ?
    C209 C214 C213 . . 120.1(3) ?
    C209 C214 H21D . . 120.0 ?
    C213 C214 H21D . . 120.0 ?
loop_
    _geom_torsion_atom_site_label_1
    _geom_torsion_atom_site_label_2
    _geom_torsion_atom_site_label_3
    _geom_torsion_atom_site_label_4
    _geom_torsion_site_symmetry_1
    _geom_torsion_site_symmetry_2
    _geom_torsion_site_symmetry_3
    _geom_torsion_site_symmetry_4
    _geom_torsion
    _geom_torsion_publ_flag
    C102 N12 C101 N11 . . . . -14.7(4) ?
    C105 N12 C101 N11 . . . . 172.2(3) ?
    C102 N12 C101 S1 . . . . 165.0(2) ?
    C105 N12 C101 S1 . . . . -8.1(4) ?
    C108 N11 C101 N12 . . . . -69.6(4) ?
    C108 N11 C101 S1 . . . . 110.7(3) ?
    C101 N12 C102 C103 . . . . -84.6(4) ?
    C105 N12 C102 C103 . . . . 88.8(3) ?
    N12 C102 C103 C104 . . . . -179.1(3) ?
    C101 N12 C105 C106 . . . . -81.1(4) ?
    C102 N12 C105 C106 . . . . 105.3(3) ?
    N12 C105 C106 C107 . . . . -56.6(4) ?
    C101 N11 C108 O1 . . . . 11.9(4) ?
    C101 N11 C108 C109 . . . . -169.3(2) ?
    O1 C108 C109 C114 . . . . 147.1(3) ?
    N11 C108 C109 C114 . . . . -31.8(4) ?
    O1 C108 C109 C110 . . . . -30.3(4) ?
    N11 C108 C109 C110 . . . . 150.9(3) ?
    C114 C109 C110 C111 . . . . 1.3(4) ?
    C108 C109 C110 C111 . . . . 178.7(3) ?
    C109 C110 C111 C112 . . . . -1.6(4) ?
    C110 C111 C112 C113 . . . . 0.4(5) ?
    C110 C111 C112 Br1 . . . . 178.7(2) ?
    C111 C112 C113 C114 . . . . 1.2(5) ?
    Br1 C112 C113 C114 . . . . -177.1(2) ?
    C110 C109 C114 C113 . . . . 0.3(4) ?
    C108 C109 C114 C113 . . . . -177.0(3) ?
    C112 C113 C114 C109 . . . . -1.6(4) ?
    C205 N22 C201 N21 . . . . 15.9(4) ?
    C202 N22 C201 N21 . . . . -165.8(3) ?
    C205 N22 C201 S2 . . . . -164.0(2) ?
    C202 N22 C201 S2 . . . . 14.2(4) ?
    C208 N21 C201 N22 . . . . 70.4(4) ?
    C208 N21 C201 S2 . . . . -109.6(3) ?
    C201 N22 C202 C203 . . . . 91.1(3) ?
    C205 N22 C202 C203 . . . . -90.5(3) ?
    N22 C202 C203 C204 . . . . -179.9(3) ?
    C201 N22 C205 C206 . . . . 91.7(4) ?
    C202 N22 C205 C206 . . . . -86.6(3) ?
    N22 C205 C206 C207 . . . . 178.1(3) ?
    C201 N21 C208 O2 . . . . -13.6(4) ?
    C201 N21 C208 C209 . . . . 166.7(3) ?
    O2 C208 C209 C214 . . . . -146.2(3) ?
    N21 C208 C209 C214 . . . . 33.6(4) ?
    O2 C208 C209 C210 . . . . 32.2(4) ?
    N21 C208 C209 C210 . . . . -148.1(3) ?
    C214 C209 C210 C211 . . . . -1.5(4) ?
    C208 C209 C210 C211 . . . . -179.9(3) ?
    C209 C210 C211 C212 . . . . 1.4(4) ?
    C210 C211 C212 C213 . . . . 0.3(5) ?
    C210 C211 C212 Br2 . . . . -178.1(2) ?
    C211 C212 C213 C214 . . . . -1.9(5) ?
    Br2 C212 C213 C214 . . . . 176.5(2) ?
    C210 C209 C214 C213 . . . . -0.1(4) ?
    C208 C209 C214 C213 . . . . 178.2(3) ?
    C212 C213 C214 C209 . . . . 1.8(5) ?
loop_
    _geom_hbond_atom_site_label_D
    _geom_hbond_atom_site_label_H
    _geom_hbond_atom_site_label_A
    _geom_hbond_site_symmetry_A
    _geom_hbond_distance_DH
    _geom_hbond_distance_HA
    _geom_hbond_distance_DA
    _geom_hbond_angle_DHA
    N11 H1 S2 . 0.896(15) 2.600(19) 3.460(3) 161(3)
    N21 H2 S1 . 0.899(14) 2.566(17) 3.452(3) 169(2)
data_global
_journal_data_validation_number     ?
_journal_date_recd_electronic     2009-01-26
_journal_date_accepted     2009-01-28
_journal_name_full     'Acta Crystallographica, Section E'
_journal_year     2009
_journal_volume     65
_journal_issue      3
_journal_page_first     o452
_journal_page_last     o453
_journal_paper_category     QO
_journal_coeditor_code     AT2717
_publ_contact_author_name     'Hakan Arslan'
_publ_contact_author_address
;
Department of Natural Sciences
Fayetteville State University
Fayetteville
NC 28301
USA
and Department of Chemistry
Faculty of Pharmacy
Mersin University
Mersin
TR 33169
Turkey
;
_publ_contact_author_email     hakan.arslan.acad@gmail.com
_publ_contact_author_fax     '+1-910-672-1159'
_publ_contact_author_phone     '+1-910-672-1532'
_publ_section_title
;
4-Bromo-<i>N</i>-(di-<i>n</i>-propylcarbamothioyl)benzamide
;
loop_
    _publ_author_name
    _publ_author_address
    'Binzet, G\"un'
;
Department of Chemistry
Faculty of Arts and Science
Mersin University
Mersin
TR 33343
Turkey
;
    'Fl\"orke, Ulrich'
;
Department of Chemistry
University of Paderborn
Paderborn D-33098
Germany
;
    'K\"ulc\"u, Nevzat'
;
Department of Chemistry
Faculty of Arts and Science
Mersin University
Mersin
TR 33343
Turkey
;
    'Arslan, Hakan'
;
Department of Natural Sciences
Fayetteville State University
Fayetteville
NC 28301
USA
and Department of Chemistry
Faculty of Pharmacy
Mersin University
Mersin
TR 33169
Turkey
;
