# Supplementary material for: 4-Bromo-N-(di-n-propyl­carbamothioyl)­benzamide
Source: Acta Crystallogr Sect E Struct Rep Online. 2009 Feb 4;65(Pt 3):o452–3. doi: 10.1107/S1600536809003511 (PMC2968555; doi:10.1107/S1600536809003511)
Supplement: Supplementary file 2 [file e-65-0o452-Isup2.hkl]

# 
# h,k,l, Fc-squared, Fo-squared, sigma(Fo-squared) and status flag 
# 
data_I
_shelx_title ' C14 H19 Br N2 O S in P2(1)/c' 
_shelx_refln_list_code          4 
_shelx_F_calc_maximum      559.72 
_exptl_crystal_F_000      1408.00 
_reflns_d_resolution_high  0.7601 
 
loop_ 
 _symmetry_equiv_pos_as_xyz 
 'x, y, z' 
 '-x, y+1/2, -z+1/2' 
 '-x, -y, -z' 
 'x, -y-1/2, z-1/2' 
 
_cell_length_a    21.1035 
_cell_length_b     9.6940 
_cell_length_c    16.2077 
_cell_angle_alpha  90.000 
_cell_angle_beta  108.956 
_cell_angle_gamma  90.000 
 
_shelx_F_squared_multiplier     1.000 
 
loop_ 
 _refln_index_h 
 _refln_index_k 
 _refln_index_l 
 _refln_F_squared_calc 
 _refln_F_squared_meas 
 _refln_F_squared_sigma 
 _refln_observed_status 
   2   0   0    48033.07    65653.56   2320.32 o 
   3   0   0        0.83       11.62     12.76 o 
   4   0   0     6829.42     6835.18    175.17 o 
   5   0   0      148.90       77.15     24.37 o 
   6   0   0     5407.04     4954.56    100.45 o 
   7   0   0      153.73      159.57     36.84 o 
   8   0   0    17894.16    19162.93    246.06 o 
   9   0   0       16.87       34.94     38.61 o 
  10   0   0     4937.69     5874.89    146.78 o 
  11   0   0      120.66      226.17     51.68 o 
  12   0   0      553.22      802.23     75.52 o 
  13   0   0      236.14      414.71     70.86 o 
  14   0   0    17880.97    19599.51    319.69 o 
  15   0   0     1196.78     1163.94    101.13 o 
  16   0   0     8395.13     7988.85    224.56 o 
  17   0   0      648.54      954.20    107.05 o 
  18   0   0    12194.95    12034.80    457.26 o 
  19   0   0     1744.54     1884.42    139.97 o 
  20   0   0     7776.92     7903.39    257.90 o 
  21   0   0      220.53      334.51    183.40 o 
  22   0   0      292.71      432.07    197.49 o 
  23   0   0      478.14      396.64    201.83 o 
  24   0   0     1496.50     1390.76    285.20 o 
  25   0   0      215.68      291.75    214.88 o 
  26   0   0      695.61      902.81    254.64 o 
   1   1   0       31.01       24.94      9.72 o 
   2   1   0    10648.86     8221.97    875.27 o 
   3   1   0     1212.39      755.56     95.01 o 
   4   1   0    40251.34    39111.86    598.76 o 
   5   1   0       47.58       19.03     14.97 o 
   6   1   0    30362.30    30899.51    348.27 o 
   7   1   0      183.15      183.48     24.89 o 
   8   1   0    40865.73    41721.27    386.30 o 
   9   1   0      590.60      567.61     39.89 o 
  10   1   0    33600.07    34841.26    258.02 o 
  11   1   0     1881.63     2064.11     70.45 o 
  12   1   0    17010.53    17900.07    198.76 o 
  13   1   0      234.09      256.93     45.15 o 
  14   1   0      199.82      210.90     47.04 o 
  15   1   0       14.73        2.16     44.66 o 
  16   1   0     1052.70     1100.91     72.43 o 
  17   1   0      191.52       99.72     54.67 o 
  18   1   0      452.71      402.09     67.89 o 
  19   1   0      407.25      517.71     89.76 o 
  20   1   0     5361.11     5238.06    194.23 o 
  21   1   0      666.07      590.06    104.14 o 
  22   1   0     1104.68      936.66    135.25 o 
  23   1   0       37.71       28.57    130.93 o 
  24   1   0     1222.28     1365.25    192.76 o 
  25   1   0      197.05      247.12    154.21 o 
  26   1   0      817.63     1020.36    191.47 o 
   0   2   0    10281.77     8504.58    199.26 o 
   1   2   0      938.19      666.04    311.32 o 
   2   2   0    17687.50    13474.98   2796.44 o 
   3   2   0      562.04      360.43     64.98 o 
   4   2   0    29586.94    25128.68   3632.93 o 
   5   2   0     2881.63     2322.08    316.32 o 
   6   2   0    10102.62     8133.48   1110.92 o 
   7   2   0      330.37      189.34     42.38 o 
   8   2   0      127.74      124.82     26.56 o 
   9   2   0       45.17       71.83     29.27 o 
  10   2   0    12499.28    13142.34    164.40 o 
  11   2   0     1227.12     1221.93     57.80 o 
  12   2   0    18682.95    19756.08    252.06 o 
  13   2   0      437.31      460.68     49.90 o 
  14   2   0    13049.04    12819.94    184.26 o 
  15   2   0       79.96      118.91     49.66 o 
  16   2   0     8387.07     8689.41    166.17 o 
  17   2   0      960.72      959.58     87.65 o 
  18   2   0     3299.78     3358.41    157.20 o 
  19   2   0      559.78      787.50    103.65 o 
  20   2   0     2477.14     2743.35    154.66 o 
  21   2   0      784.65      815.62    111.82 o 
  22   2   0      107.27      154.04     87.49 o 
  23   2   0      190.09      190.83     96.96 o 
  24   2   0       21.53       -5.58    132.59 o 
  25   2   0        2.16      -46.00    141.07 o 
   1   3   0       74.21       52.84     39.96 o 
   2   3   0    58453.19    38170.38  19528.99 o 
   3   3   0      779.39      691.84    109.50 o 
   4   3   0    11864.64     9921.25   1163.08 o 
   5   3   0      283.37      280.08     27.45 o 
   6   3   0    39592.77    41886.10   1117.92 o 
   7   3   0     1010.22      937.77     63.44 o 
   8   3   0    32211.71    33986.73    268.57 o 
   9   3   0      624.24      584.05     81.31 o 
  10   3   0     1675.86     1430.06    169.66 o 
  11   3   0     2041.19     1736.92    233.20 o 
  12   3   0     9764.50     9840.88    218.29 o 
  13   3   0     1323.59     1247.77     64.38 o 
  14   3   0     1118.37     1181.08     68.38 o 
  15   3   0      378.55      418.28     67.49 o 
  16   3   0      302.40      408.78     87.29 o 
  17   3   0      330.30      286.99     82.13 o 
  18   3   0      952.28      983.49    112.75 o 
  19   3   0       49.02       39.77     82.01 o 
  20   3   0     1733.77     1649.43    134.76 o 
  21   3   0      516.90      649.39    112.58 o 
  22   3   0     4777.31     4856.08    215.09 o 
  23   3   0      390.02      315.18    117.61 o 
  24   3   0     1389.17     1447.12    171.56 o 
  25   3   0      412.67      594.70    238.78 o 
   0   4   0     7871.58     8016.16    287.07 o 
   1   4   0      459.86      534.17     63.93 o 
   2   4   0    10427.12     4695.52   2268.66 o 
   3   4   0      312.34      195.48     77.51 o 
   4   4   0    12459.88    10083.80   1003.50 o 
   5   4   0     6650.05     7714.91    112.69 o 
   6   4   0    11928.26    13241.73    201.57 o 
   7   4   0     4365.64     4368.75     87.59 o 
   8   4   0     1617.92     1568.92     58.28 o 
   9   4   0     2119.94     2208.77     67.80 o 
  10   4   0      757.51      688.85     47.71 o 
  11   4   0       63.30       60.98     36.97 o 
  12   4   0    17967.81    17974.53    273.42 o 
  13   4   0     1615.33     1606.56     86.91 o 
  14   4   0     8953.52     7458.81   1280.13 o 
  15   4   0       21.62       55.24     59.10 o 
  16   4   0      507.31      402.21    182.74 o 
  17   4   0      470.22      400.16    136.68 o 
  18   4   0      209.55      174.58     74.09 o 
  19   4   0      422.87      238.97    119.09 o 
  20   4   0      246.38      245.98     87.38 o 
  21   4   0       11.85        6.08    100.48 o 
  22   4   0      364.65      455.83    122.67 o 
  23   4   0      216.44      125.33    117.58 o 
  24   4   0      358.64      483.43    135.25 o 
   1   5   0     7954.44     8574.27    260.83 o 
   2   5   0     2296.01      881.90    997.99 o 
   3   5   0     1372.26     1097.50    291.87 o 
   4   5   0     1972.12     1514.75    205.67 o 
   5   5   0     2023.95     2076.30     74.41 o 
   6   5   0     3823.51     3484.85     87.44 o 
   7   5   0     2021.29     2184.57     73.00 o 
   8   5   0     7148.27     7427.72    124.86 o 
   9   5   0     3456.94     3332.50     87.83 o 
  10   5   0     5178.19     5143.23    107.00 o 
  11   5   0      760.64      787.56     56.31 o 
  12   5   0     3703.67     3530.91    154.72 o 
  13   5   0       50.47       58.26     69.85 o 
  14   5   0      742.63      754.74    100.12 o 
  15   5   0     1741.72     1706.76    130.67 o 
  16   5   0      751.85      831.11    111.92 o 
  17   5   0     2521.90     2526.71    157.98 o 
  18   5   0     1976.62     1944.18    148.52 o 
  19   5   0      338.68      369.43    106.89 o 
  20   5   0      315.98      367.45    126.37 o 
  21   5   0      455.63      502.30    133.09 o 
  22   5   0       83.67       14.41    119.22 o 
  23   5   0      939.50     1205.55    167.64 o 
  24   5   0       58.98       -0.95    146.91 o 
   0   6   0    23444.84    24744.92    631.40 o 
   1   6   0      148.74      200.45     78.73 o 
   2   6   0     9070.79     3814.86   4514.15 o 
   3   6   0      624.73      629.61     78.06 o 
   4   6   0     1681.93     1601.65     86.27 o 
   5   6   0     1391.69     1359.57     71.79 o 
   6   6   0      443.76      476.72     54.05 o 
   7   6   0     2302.58     2287.04     88.19 o 
   8   6   0     1450.87     1460.08     74.64 o 
   9   6   0      899.98      820.92     63.63 o 
  10   6   0       72.99       76.39     68.92 o 
  11   6   0     3447.73     3434.97    155.40 o 
  12   6   0       56.71       30.12     72.11 o 
  13   6   0       53.57       37.98     75.31 o 
  14   6   0     1212.13      991.63    112.97 o 
  15   6   0      708.89      884.92    114.25 o 
  16   6   0      409.23      554.24    119.26 o 
  17   6   0     1697.35     1637.81    165.52 o 
  18   6   0     1149.73     1113.83    152.99 o 
  19   6   0     1496.19     1453.05    168.71 o 
  20   6   0     1039.17     1086.92    159.71 o 
  21   6   0       17.95      -13.53    132.13 o 
  22   6   0       15.59     -104.85    136.59 o 
  23   6   0       37.64       38.16    156.80 o 
   1   7   0      728.40      811.23    121.14 o 
   2   7   0       67.52       13.45     52.62 o 
   3   7   0     9982.30     9730.67    209.12 o 
   4   7   0      556.19      609.95     73.07 o 
   5   7   0     1977.88     1832.28    100.36 o 
   6   7   0     1726.76     1691.31     86.44 o 
   7   7   0      861.40      890.03     70.76 o 
   8   7   0     3310.50     3061.91    130.23 o 
   9   7   0      233.88      292.99     92.77 o 
  10   7   0     3518.57     3973.98    195.35 o 
  11   7   0     6113.92     5619.73    270.08 o 
  12   7   0      233.69      142.55     96.19 o 
  13   7   0     1448.97     1510.31    178.47 o 
  14   7   0      222.90      210.93    126.34 o 
  15   7   0      183.27      157.50    123.02 o 
  16   7   0       27.83        1.12    128.01 o 
  17   7   0      130.81       68.90    163.99 o 
  18   7   0       24.63      117.37    135.83 o 
  19   7   0      612.53      368.17    163.08 o 
  20   7   0       62.67       16.45    142.81 o 
  21   7   0       71.05      103.17    152.80 o 
   0   8   0      197.35       82.68    144.51 o 
   1   8   0      209.67      188.02    103.11 o 
   2   8   0      703.02      163.99    293.12 o 
   3   8   0      877.87      971.48     94.90 o 
   4   8   0       99.02      127.41     67.01 o 
   5   8   0     4226.06     4320.43    152.43 o 
   6   8   0       75.04      143.13     67.08 o 
   7   8   0     2547.04     2495.27    209.07 o 
   8   8   0        0.36      140.42    111.79 o 
   9   8   0      723.74      749.22    119.50 o 
  10   8   0      433.19      426.38    110.06 o 
  11   8   0      263.38      251.89    123.57 o 
  12   8   0       76.83      -14.98    121.12 o 
  13   8   0       61.77       80.49    130.47 o 
  14   8   0      750.17      717.10    167.88 o 
  15   8   0      622.42      646.00    170.96 o 
  16   8   0      618.11      756.28    181.03 o 
  17   8   0      535.27      384.47    168.71 o 
  18   8   0       18.08       -8.63    134.06 o 
  19   8   0      751.79      762.16    193.74 o 
  20   8   0        2.65      -40.27    151.15 o 
   1   9   0      117.95       44.10    102.79 o 
   2   9   0       47.48        5.98     76.75 o 
   3   9   0     1244.96     1239.09    110.72 o 
   4   9   0      483.89      501.44     88.85 o 
   5   9   0     2804.27     2590.85    166.28 o 
   6   9   0      947.21      845.70    157.09 o 
   7   9   0       65.37       17.17    221.56 o 
   8   9   0      145.68      149.86    125.41 o 
   9   9   0      609.68      528.89    149.94 o 
  10   9   0        2.85       45.12    125.57 o 
  11   9   0     5253.73     4924.88    314.92 o 
  12   9   0        2.19       -0.60    132.11 o 
  13   9   0     3242.92     3363.31    278.68 o 
  14   9   0        5.97       10.49    137.18 o 
  15   9   0     1327.63     1244.23    194.34 o 
  16   9   0        1.17      -13.75    145.72 o 
  17   9   0      123.78      245.68    163.97 o 
  18   9   0       12.39       76.07    162.24 o 
   0  10   0      293.30      286.05    189.44 o 
   1  10   0        7.63       -2.16     81.72 o 
   2  10   0        5.92       -8.05     80.71 o 
   3  10   0     1868.81     1916.57    160.59 o 
   4  10   0       21.47       17.24    121.49 o 
   5  10   0     3318.26     3376.24    257.65 o 
   6  10   0        6.41       52.70    122.24 o 
   7  10   0     1078.68     1170.92    185.67 o 
   8  10   0       19.90       46.94    130.73 o 
   9  10   0     3143.97     3075.93    265.94 o 
  10  10   0       66.14        5.56    131.24 o 
  11  10   0     1382.40     1623.33    221.05 o 
  12  10   0       38.18       87.89    135.97 o 
  13  10   0       80.92       99.61    147.18 o 
  14  10   0        2.77        5.03    145.73 o 
  15  10   0       21.58     -136.47    145.06 o 
  16  10   0       41.92       38.60    169.76 o 
   1  11   0     5352.26     5237.40    249.62 o 
   2  11   0       11.65      -85.59    119.82 o 
   3  11   0     2359.88     2412.59    234.10 o 
   4  11   0        6.91      -27.31    122.69 o 
   5  11   0       33.53       95.55    137.76 o 
   6  11   0        6.44      -30.51    127.01 o 
   7  11   0      494.60      422.01    160.10 o 
   8  11   0       30.00      -42.46    132.02 o 
   9  11   0       17.69      265.45    253.78 o 
  10  11   0        3.06       43.40    141.72 o 
  11  11   0       26.36       77.19    146.77 o 
  12  11   0        1.53      -45.41    151.64 o 
  13  11   0       82.29       25.99    167.00 o 
   1  12   0      189.32      284.85    203.09 o 
   2  12   0       28.24       18.88    197.16 o 
   3  12   0       51.24       49.63    147.32 o 
   4  12   0        0.99      103.30    150.64 o 
   5  12   0     1012.77     1147.23    213.56 o 
   6  12   0       27.78       25.61    139.44 o 
   7  12   0     2010.74     2102.11    250.61 o 
   8  12   0        1.10      -64.57    140.25 o 
 -26   1   1       23.35      194.06    144.92 o 
 -25   1   1     1138.20     1008.68    176.64 o 
 -24   1   1      308.56      318.10    143.88 o 
 -23   1   1      612.87      702.00    111.12 o 
 -22   1   1       18.47       18.53     84.56 o 
 -21   1   1      719.16      732.69    104.35 o 
 -20   1   1      127.96      124.35     72.77 o 
 -19   1   1      536.28      578.90     72.10 o 
 -18   1   1        3.42        2.54     53.79 o 
 -17   1   1      192.22      240.02     58.16 o 
 -16   1   1       53.75       62.72     50.08 o 
 -15   1   1      920.88      814.15     65.33 o 
 -14   1   1      591.31      493.32     54.04 o 
 -13   1   1       56.62       62.59     40.41 o 
 -12   1   1      802.83      925.79     61.05 o 
 -11   1   1     2362.82     2553.91     76.04 o 
 -10   1   1      982.28      995.81     50.61 o 
  -9   1   1     2981.35     2831.87     94.90 o 
  -8   1   1       91.67       79.83     22.58 o 
  -7   1   1     9204.33     7907.06   1173.06 o 
  -6   1   1      313.57      286.47     31.44 o 
  -5   1   1     1327.53     1340.15     35.38 o 
  -4   1   1        9.01       39.25     14.21 o 
  -3   1   1    27156.25    25948.32    249.96 o 
  -2   1   1       85.67       97.08      8.84 o 
  -1   1   1     4183.25     4356.78     56.22 o 
   0   1   1      844.80      506.95    129.01 o 
   1   1   1      316.04      386.12      9.91 o 
   2   1   1       86.89      141.31     20.73 o 
   3   1   1    55424.89    52157.73    801.01 o 
   4   1   1       76.43       64.56     14.19 o 
   5   1   1    11536.55    12454.01    145.56 o 
   6   1   1      832.34      869.58     34.11 o 
   7   1   1        2.35        8.16     22.38 o 
   8   1   1       43.55       11.20     24.81 o 
   9   1   1        5.98      -19.24     27.18 o 
  10   1   1      608.24      618.43     43.96 o 
  11   1   1     3897.37     3947.70     92.11 o 
  12   1   1      104.06       50.70     36.26 o 
  13   1   1       18.28       73.18     40.24 o 
  14   1   1      786.62      688.06     60.27 o 
  15   1   1     1111.41     1078.76     70.15 o 
  16   1   1      224.83      288.21     57.33 o 
  17   1   1      818.27      897.73     75.09 o 
  18   1   1      627.73      493.36     89.04 o 
  19   1   1      736.05      647.71     98.39 o 
  20   1   1      292.95      424.82     95.85 o 
  21   1   1        1.63       70.37    127.00 o 
  22   1   1       48.40      118.20    129.12 o 
  23   1   1      984.61     1075.55    181.57 o 
  24   1   1       59.70      112.05    138.89 o 
  25   1   1      297.67      301.83    154.69 o 
 -26   2   1       17.29      309.97    218.51 o 
 -25   2   1       15.41       44.22    178.16 o 
 -24   2   1      337.25      449.93    112.27 o 
 -23   2   1     1835.72     1737.27    144.71 o 
 -22   2   1      453.45      518.45    105.47 o 
 -21   2   1      258.33      261.75     94.22 o 
 -20   2   1      495.91      404.49     94.96 o 
 -19   2   1        9.74       90.65     81.84 o 
 -18   2   1       32.95       58.20     65.78 o 
 -17   2   1     1274.13     1440.18     83.12 o 
 -16   2   1       81.76       46.22     52.38 o 
 -15   2   1      941.60      844.29     66.08 o 
 -14   2   1       14.11       22.02     40.36 o 
 -13   2   1      604.93      638.13     71.86 o 
 -12   2   1       42.65       10.47     27.85 o 
 -11   2   1       51.64       61.97     25.31 o 
 -10   2   1      181.31      136.33     31.52 o 
  -9   2   1     3273.12     3242.49     74.49 o 
  -8   2   1     1509.31     1443.94     49.78 o 
  -7   2   1     3221.94     3207.30     65.18 o 
  -6   2   1     5927.54     5848.02     81.41 o 
  -5   2   1    12186.12    12331.82    122.96 o 
  -4   2   1     3902.04     3473.73     56.85 o 
  -3   2   1     8273.31     7313.90     98.51 o 
  -2   2   1      432.95      474.61     24.75 o 
  -1   2   1    19547.32    18260.77    178.62 o 
   0   2   1      161.32      104.38     59.99 o 
   1   2   1    29480.62    29994.05    279.61 o 
   2   2   1      156.38      110.78     20.86 o 
   3   2   1    13629.39    13322.81    239.07 o 
   4   2   1       68.86      147.38     19.86 o 
   5   2   1     6836.62     6567.48     85.60 o 
   6   2   1      833.10      955.40     33.86 o 
   7   2   1      338.86      403.69     29.48 o 
   8   2   1     2573.70     2366.95     59.99 o 
   9   2   1      173.78      141.07     30.88 o 
  10   2   1     3408.35     3555.35     82.66 o 
  11   2   1       68.61      116.14     36.40 o 
  12   2   1     1579.55     1500.32     65.81 o 
  13   2   1     3125.91     3420.30     95.35 o 
  14   2   1      137.52      129.71     43.65 o 
  15   2   1     1015.42     1128.54     71.41 o 
  16   2   1      255.88      320.17     81.12 o 
  17   2   1     2284.41     2202.49    132.02 o 
  18   2   1      359.51      353.58     91.16 o 
  19   2   1      924.13      844.34    107.19 o 
  20   2   1      300.89      491.65    102.15 o 
  21   2   1     2555.94     2719.51    162.53 o 
  22   2   1      242.68      226.43     99.67 o 
  23   2   1      235.29      187.61    142.84 o 
  24   2   1       84.64      165.06    142.34 o 
  25   2   1       24.87       21.68    144.41 o 
 -25   3   1       81.75       -6.78    117.82 o 
 -24   3   1      378.16      472.63    131.05 o 
 -23   3   1      534.37      554.11    131.47 o 
 -22   3   1      430.92      325.70    117.01 o 
 -21   3   1        3.17       81.35     82.65 o 
 -20   3   1      100.95       41.57     74.93 o 
 -19   3   1      140.74      141.86     72.33 o 
 -18   3   1     2590.59     2106.85    569.15 o 
 -17   3   1      303.49      195.92     64.98 o 
 -16   3   1     2513.90     2375.71    191.63 o 
 -15   3   1      164.49      133.58     49.37 o 
 -14   3   1     1460.67     1527.13     76.09 o 
 -13   3   1      357.25      375.62     49.61 o 
 -12   3   1     1890.61     2001.23     74.39 o 
 -11   3   1      271.34      272.96     40.19 o 
 -10   3   1      188.65      190.18     37.13 o 
  -9   3   1      350.69      254.43     34.71 o 
  -8   3   1     1388.66     1630.39     55.81 o 
  -7   3   1     1052.99     1178.00     47.79 o 
  -6   3   1     4425.75     4128.75     77.37 o 
  -5   3   1      549.27      743.58     36.84 o 
  -4   3   1      438.55      354.38     30.91 o 
  -3   3   1     8620.90     9376.41    131.70 o 
  -2   3   1       19.89       24.39     25.93 o 
  -1   3   1       39.19       45.73     30.09 o 
   0   3   1     8558.36     4804.09   3096.37 o 
   1   3   1     1234.22     1099.07     48.96 o 
   2   3   1    22337.00    21582.02    202.81 o 
   3   3   1     2034.19     2184.85     53.82 o 
   4   3   1     5901.96     5782.93    114.51 o 
   5   3   1      111.17      149.35     22.76 o 
   6   3   1     1173.81     1262.48     40.37 o 
   7   3   1     1334.41     1656.19     47.20 o 
   8   3   1     4533.44     4422.10     76.82 o 
   9   3   1     3173.95     3080.53     70.25 o 
  10   3   1       49.65       96.05     49.88 o 
  11   3   1     1482.66     1443.09     59.92 o 
  12   3   1     1020.48      999.15     56.21 o 
  13   3   1     1089.76      974.95     60.19 o 
  14   3   1       74.14       85.93     67.15 o 
  15   3   1      134.77      162.82     74.35 o 
  16   3   1      710.03      589.31     93.55 o 
  17   3   1       13.51       52.42     78.73 o 
  18   3   1       32.35       54.01     81.13 o 
  19   3   1      732.30      736.05    107.64 o 
  20   3   1      720.25      722.73    111.90 o 
  21   3   1      153.39      147.67     95.89 o 
  22   3   1      197.85      287.30    120.39 o 
  23   3   1       47.09       47.33     97.57 o 
  24   3   1       23.92       22.51    189.82 o 
  25   3   1      549.48      521.57    228.41 o 
 -25   4   1       84.60      147.80    116.80 o 
 -24   4   1      771.25      905.18    153.35 o 
 -23   4   1        8.29      134.18    109.49 o 
 -22   4   1      435.16      539.79    131.92 o 
 -21   4   1       14.62      -48.57    102.36 o 
 -20   4   1      283.48      197.41    103.75 o 
 -19   4   1      582.44      453.53    100.50 o 
 -18   4   1      484.64      530.26     99.33 o 
 -17   4   1      474.40      504.95     94.34 o 
 -16   4   1       69.53       50.57     76.49 o 
 -15   4   1     2404.96     2458.02    135.68 o 
 -14   4   1      536.08      502.22     56.47 o 
 -13   4   1      921.03      822.16     60.39 o 
 -12   4   1      756.17      773.72     56.35 o 
 -11   4   1     1395.42     1245.24     62.43 o 
 -10   4   1     7425.90     7645.83    125.79 o 
  -9   4   1     1734.73     1754.48     64.17 o 
  -8   4   1     8864.00     9230.77    163.44 o 
  -7   4   1       67.22       74.77     32.86 o 
  -6   4   1    19589.00    20298.88    189.72 o 
  -5   4   1     1362.63     1708.56     59.62 o 
  -4   4   1     6319.24     6200.75    110.96 o 
  -3   4   1       69.17       33.11     34.04 o 
  -2   4   1     1004.67     1110.20     70.64 o 
  -1   4   1     4205.08     4401.97    152.91 o 
   0   4   1     1272.91      664.50    449.12 o 
   1   4   1     2927.66     2965.12    104.29 o 
   2   4   1        9.46        0.44     31.28 o 
   3   4   1     2423.61     2593.09     83.68 o 
   4   4   1        9.94       31.73     27.74 o 
   5   4   1    26807.47    30035.43    249.62 o 
   6   4   1      444.00      546.24     39.61 o 
   7   4   1     2227.12     2276.02     60.74 o 
   8   4   1     2207.11     2295.81     74.30 o 
   9   4   1     4674.52     4491.69     84.10 o 
  10   4   1     5711.02     5368.11     95.56 o 
  11   4   1        5.54        9.45     34.38 o 
  12   4   1     8636.02     8768.34    222.85 o 
  13   4   1     1044.67      968.57    100.40 o 
  14   4   1     3821.17     3866.11    194.33 o 
  15   4   1     1067.87     1155.65    113.24 o 
  16   4   1      431.73      350.28     90.35 o 
  17   4   1      820.16      808.98    109.52 o 
  18   4   1       16.40       -1.73     86.23 o 
  19   4   1       31.99      -17.52     84.57 o 
  20   4   1      148.73       50.09     87.27 o 
  21   4   1      193.89      134.11     99.85 o 
  22   4   1       12.18       37.80    110.97 o 
  23   4   1       24.40      -20.08    132.78 o 
  24   4   1        9.64       20.44    139.36 o 
 -24   5   1        9.49      105.21    128.85 o 
 -23   5   1      169.04      153.10    123.32 o 
 -22   5   1       14.44      154.54    123.43 o 
 -21   5   1       29.27       85.86    117.73 o 
 -20   5   1      664.45      749.30    141.86 o 
 -19   5   1     1051.77      843.93    142.25 o 
 -18   5   1      886.24      888.66    134.64 o 
 -17   5   1     2004.40     2159.81    171.74 o 
 -16   5   1     2210.62     2404.12    148.23 o 
 -15   5   1      133.78       56.85     74.63 o 
 -14   5   1     3772.34     3542.13    161.79 o 
 -13   5   1     2699.15     2616.75    140.18 o 
 -12   5   1     4003.76     4263.47    108.56 o 
 -11   5   1     2231.96     2496.69     84.29 o 
 -10   5   1     5136.24     5270.93    114.04 o 
  -9   5   1       24.25       32.89     38.27 o 
  -8   5   1     1829.80     1729.91     69.38 o 
  -7   5   1      443.64      632.84     50.00 o 
  -6   5   1       21.53       61.76     35.34 o 
  -5   5   1      625.82      764.70     50.17 o 
  -4   5   1     1950.96     2013.67     87.30 o 
  -3   5   1     9283.08     9013.79    192.64 o 
  -2   5   1     3506.58     3458.90    158.21 o 
  -1   5   1     3050.57     3128.07    150.08 o 
   0   5   1     7363.41     7643.50    373.48 o 
   1   5   1     5944.52     5218.56   1169.65 o 
   2   5   1     5399.82     5084.61    129.95 o 
   3   5   1      772.00      865.77     63.30 o 
   4   5   1     8413.25     8441.61    138.37 o 
   5   5   1     8133.72     8696.25    137.58 o 
   6   5   1     3797.04     3390.68    143.21 o 
   7   5   1     1543.60     1430.45    210.24 o 
   8   5   1     1918.29     1873.46    266.19 o 
   9   5   1     2230.47     2161.84    313.49 o 
  10   5   1      118.22       91.91     48.49 o 
  11   5   1      729.70      473.00    223.33 o 
  12   5   1      624.42      337.65    152.50 o 
  13   5   1       17.91       12.06     57.49 o 
  14   5   1      744.48      482.52    225.72 o 
  15   5   1     5285.89     4384.59   1151.48 o 
  16   5   1      571.21      404.05    175.65 o 
  17   5   1     4324.49     3318.05    823.57 o 
  18   5   1     1748.00     1148.34    339.78 o 
  19   5   1      244.97      240.53     93.72 o 
  20   5   1     1138.97     1114.69    184.54 o 
  21   5   1      364.99      231.75    201.18 o 
  22   5   1     1043.73     1017.92    189.64 o 
  23   5   1     1087.60      815.07    187.87 o 
 -23   6   1       52.34       33.74    125.63 o 
 -22   6   1      627.26      735.75    152.28 o 
 -21   6   1      979.99     1139.34    163.58 o 
 -20   6   1     4465.80     4240.63    251.80 o 
 -19   6   1        2.56       46.11    100.01 o 
 -18   6   1     2076.03     2089.05    187.71 o 
 -17   6   1       18.16       90.10    103.50 o 
 -16   6   1       64.17      119.07     96.05 o 
 -15   6   1      911.19      799.43    128.27 o 
 -14   6   1      180.32      225.03     83.33 o 
 -13   6   1      183.91      178.54     77.16 o 
 -12   6   1     7253.06     7246.61    215.89 o 
 -11   6   1     4635.13     4596.03    138.19 o 
 -10   6   1     1036.00     1100.68     69.93 o 
  -9   6   1     1099.85     1128.88     68.93 o 
  -8   6   1      988.84     1000.44     64.90 o 
  -7   6   1       39.51       63.98     44.63 o 
  -6   6   1     5551.31     5477.50    121.36 o 
  -5   6   1      192.54      182.79     52.04 o 
  -4   6   1     8130.25     7945.36    198.21 o 
  -3   6   1      280.95      237.75     59.82 o 
  -2   6   1    16736.95    16656.60    369.31 o 
  -1   6   1      617.94      628.73     97.06 o 
   0   6   1    14520.30    15361.88    351.43 o 
   1   6   1      989.35      555.94    572.36 o 
   2   6   1      212.00      280.27     66.93 o 
   3   6   1      934.90     1102.77     78.44 o 
   4   6   1     2511.82     2636.40     92.18 o 
   5   6   1     2625.10     2472.52     88.49 o 
   6   6   1     3008.99     2958.39    100.83 o 
   7   6   1     1213.95      893.72    165.11 o 
   8   6   1     6350.41     5621.42    880.97 o 
   9   6   1       54.99       31.91     51.60 o 
  10   6   1      455.08      406.79     87.80 o 
  11   6   1        0.20      -25.24     75.38 o 
  12   6   1      538.46      549.84    103.62 o 
  13   6   1      471.57      373.85    103.11 o 
  14   6   1     3157.91     3379.74    193.98 o 
  15   6   1      523.47      570.78    115.87 o 
  16   6   1     1959.35     1883.14    163.57 o 
  17   6   1      388.97      255.12    138.23 o 
  18   6   1      783.37      869.99    175.63 o 
  19   6   1      175.93       82.52    137.34 o 
  20   6   1       38.12       74.03    134.55 o 
  21   6   1      271.09      306.15    147.09 o 
  22   6   1      847.78      861.95    192.01 o 
 -22   7   1      499.32      450.02    184.84 o 
 -21   7   1       87.00       -6.31    146.03 o 
 -20   7   1      450.73      683.33    151.17 o 
 -19   7   1        2.99       -0.91    108.76 o 
 -18   7   1      306.32      348.93    124.19 o 
 -17   7   1      144.21      -20.08    105.31 o 
 -16   7   1      398.33      424.13    125.86 o 
 -15   7   1      221.44      167.51    109.94 o 
 -14   7   1      883.85     1056.77    141.14 o 
 -13   7   1       19.39       63.67     95.41 o 
 -12   7   1     6737.98     6655.11    269.55 o 
 -11   7   1       19.72       13.19     75.73 o 
 -10   7   1     8705.23     8737.42    237.35 o 
  -9   7   1     1186.53     1257.77     84.17 o 
  -8   7   1      915.61      925.21     73.58 o 
  -7   7   1     1747.29     1713.71     98.92 o 
  -6   7   1      604.04      582.36     73.97 o 
  -5   7   1     2502.68     2254.62    112.65 o 
  -4   7   1     8022.41     7932.51    216.98 o 
  -3   7   1     3848.43     3933.88    161.08 o 
  -2   7   1     6021.17     6062.73    244.24 o 
  -1   7   1       11.59       13.04     79.54 o 
   0   7   1     5020.06     5206.20    231.12 o 
   1   7   1      130.41       -6.33     63.48 o 
   2   7   1     3416.61     3290.62    151.83 o 
   3   7   1     1488.75     1533.11    110.99 o 
   4   7   1     2205.07     2090.61    103.20 o 
   5   7   1      130.73      116.97     51.56 o 
   6   7   1    11698.01     9760.13   1618.81 o 
   7   7   1      105.23       20.94     58.11 o 
   8   7   1     3865.64     2909.24    785.58 o 
   9   7   1      454.83      428.06     92.20 o 
  10   7   1     4401.54     4199.73    202.28 o 
  11   7   1     2527.04     2284.01    165.17 o 
  12   7   1      292.15      309.99    102.91 o 
  13   7   1      341.38      436.80    113.94 o 
  14   7   1     3365.88     3078.63    199.28 o 
  15   7   1      178.96      226.49    128.74 o 
  16   7   1     1625.38     1581.51    194.69 o 
  17   7   1        9.18      102.72    127.32 o 
  18   7   1      334.52      398.81    161.44 o 
  19   7   1      856.55      493.32    158.49 o 
  20   7   1      192.78      164.30    146.51 o 
  21   7   1        8.30      -17.16    153.81 o 
 -20   8   1      446.17      630.82    183.57 o 
 -19   8   1      129.06      174.70    144.67 o 
 -18   8   1      603.47      420.16    164.68 o 
 -17   8   1      266.26       67.91    135.91 o 
 -16   8   1        3.82       68.20    138.76 o 
 -15   8   1      763.94      856.33    176.09 o 
 -14   8   1       18.30       11.90    128.65 o 
 -13   8   1       11.39       11.98    113.34 o 
 -12   8   1      929.80      969.96    164.95 o 
 -11   8   1        7.01       -4.05    105.09 o 
 -10   8   1      481.43      477.89    145.85 o 
  -9   8   1      338.50      301.19    125.42 o 
  -8   8   1     5669.80     5941.07    217.34 o 
  -7   8   1      291.44      327.03     83.67 o 
  -6   8   1     4817.72     4794.72    162.81 o 
  -5   8   1       20.64       24.76     67.19 o 
  -4   8   1     6047.48     5990.10    183.83 o 
  -3   8   1     1037.03     1001.03    108.99 o 
  -2   8   1     3170.63     2796.33    157.25 o 
  -1   8   1     4399.29     4213.59    229.49 o 
   0   8   1       31.23        2.15     89.62 o 
   1   8   1      424.73      206.03    163.69 o 
   2   8   1       20.55      -23.98     74.61 o 
   3   8   1      436.60      471.89     77.41 o 
   4   8   1      604.99      637.29     79.98 o 
   5   8   1     1063.72     1029.40     88.72 o 
   6   8   1     1380.70     1347.72    165.06 o 
   7   8   1      252.51      159.59     83.32 o 
   8   8   1     2188.89     2456.59    168.97 o 
   9   8   1      425.23      361.78    110.77 o 
  10   8   1     4411.54     4381.21    219.32 o 
  11   8   1       14.21      -17.57     91.17 o 
  12   8   1     4030.49     3854.48    271.21 o 
  13   8   1       97.68       54.25    120.04 o 
  14   8   1     2071.31     1871.83    210.81 o 
  15   8   1       18.87      115.67    139.15 o 
  16   8   1     1331.60     1326.81    207.67 o 
  17   8   1      217.15      138.94    150.77 o 
  18   8   1      676.91      862.61    197.21 o 
  19   8   1       85.64      198.80    161.41 o 
 -18   9   1     1387.34     1690.69    464.89 o 
 -17   9   1        0.34       -8.18    149.27 o 
 -16   9   1     4111.49     4109.98    320.20 o 
 -15   9   1       77.34      119.14    146.83 o 
 -14   9   1     3441.19     4034.56    334.31 o 
 -13   9   1       20.35      124.54    130.87 o 
 -12   9   1      732.55      788.17    165.18 o 
 -11   9   1        5.90       38.44    124.62 o 
 -10   9   1       29.49      -16.33    112.59 o 
  -9   9   1      122.31      134.87    123.68 o 
  -8   9   1     1105.84     1060.35    170.30 o 
  -7   9   1      998.86     1013.12    171.56 o 
  -6   9   1     2463.99     2366.41    164.05 o 
  -5   9   1      619.46      639.13     96.54 o 
  -4   9   1      375.74      411.21     85.66 o 
  -3   9   1      336.75      338.73     98.39 o 
  -2   9   1      166.97      199.80     92.35 o 
  -1   9   1       24.41       72.37    108.65 o 
   0   9   1     4265.93     4275.65    198.46 o 
   1   9   1      288.04      236.52     89.74 o 
   2   9   1     6574.78     6379.23    235.23 o 
   3   9   1      188.02      253.71     80.61 o 
   4   9   1     3814.85     3801.15    248.76 o 
   5   9   1        1.62       18.31    111.26 o 
   6   9   1     3413.75     3378.77    245.19 o 
   7   9   1      114.95      113.39    111.66 o 
   8   9   1      146.40      127.45    124.64 o 
   9   9   1      490.78      407.68    165.14 o 
  10   9   1        9.06       40.02    127.64 o 
  11   9   1      667.32      444.24    154.56 o 
  12   9   1       98.11       82.75    139.93 o 
  13   9   1      114.87      178.52    144.31 o 
  14   9   1      716.44      580.08    173.98 o 
  15   9   1       16.50      286.99    162.85 o 
  16   9   1      462.14      433.88    174.48 o 
  17   9   1      157.91      217.98    172.28 o 
  18   9   1      733.06      859.89    219.60 o 
 -16  10   1      122.20       94.60    170.39 o 
 -15  10   1      249.20      230.93    191.47 o 
 -14  10   1      539.53      637.79    183.13 o 
 -13  10   1       81.04      -29.38    136.24 o 
 -12  10   1        6.20        3.12    136.56 o 
 -11  10   1      117.72       68.81    125.07 o 
 -10  10   1     1725.17     1996.89    231.30 o 
  -9  10   1       48.20       83.20    137.09 o 
  -8  10   1     5123.14     5237.52    424.53 o 
  -7  10   1        1.15       -7.81    122.66 o 
  -6  10   1     4646.28     5223.05    315.14 o 
  -5  10   1        5.29      -27.18    121.54 o 
  -4  10   1     2589.36     2388.87    148.39 o 
  -3  10   1        4.69       -1.75     80.12 o 
  -2  10   1      226.93      256.11    104.61 o 
  -1  10   1       20.96       35.66     84.73 o 
   0  10   1       70.24      -43.29     93.72 o 
   1  10   1       57.55       26.70     80.94 o 
   2  10   1      905.82      816.73    127.29 o 
   3  10   1      251.54      245.12    127.17 o 
   4  10   1     1094.41     1120.71    174.15 o 
   5  10   1       14.27       67.80    126.34 o 
   6  10   1      301.29      354.15    140.21 o 
   7  10   1        6.55      -30.63    122.83 o 
   8  10   1      665.45      814.04    171.55 o 
   9  10   1      194.48      265.03    145.29 o 
  10  10   1     2453.08     2610.26    251.58 o 
  11  10   1       52.96      104.56    140.64 o 
  12  10   1     2298.85     2518.86    254.06 o 
  13  10   1       48.71       52.73    144.37 o 
  14  10   1      961.90     1096.26    215.08 o 
  15  10   1        4.66      -61.97    156.67 o 
 -13  11   1        1.25      -64.69    164.02 o 
 -12  11   1      334.12      246.25    160.62 o 
 -11  11   1        3.74       38.97    143.09 o 
 -10  11   1      195.97      246.94    152.93 o 
  -9  11   1      121.19      122.65    142.72 o 
  -8  11   1       32.73      -24.68    137.52 o 
  -7  11   1       23.67      154.94    138.41 o 
  -6  11   1        9.84      -23.91    130.86 o 
  -5  11   1       10.67       85.39    133.10 o 
  -4  11   1       45.80       -5.55    128.32 o 
  -3  11   1       50.20       53.95    130.78 o 
  -2  11   1      352.54      318.93    103.91 o 
  -1  11   1       30.57       47.37    102.57 o 
   0  11   1     1249.33     1159.41    144.98 o 
   1  11   1        1.15      -85.11    123.76 o 
   2  11   1     1464.98     1453.04    199.63 o 
   3  11   1      136.49      174.23    134.41 o 
   4  11   1     2395.83     2631.45    243.45 o 
   5  11   1       36.20        6.28    134.27 o 
   6  11   1      688.14      769.87    175.14 o 
   7  11   1        8.50       52.01    135.80 o 
   8  11   1      116.76       80.36    198.45 o 
   9  11   1        6.68      -86.41    130.11 o 
  10  11   1      528.55      551.56    181.16 o 
  11  11   1       26.13      124.83    152.60 o 
  12  11   1       58.68       85.00    165.04 o 
  -9  12   1       50.55      168.84    163.37 o 
  -8  12   1      203.81      305.30    166.71 o 
  -7  12   1        1.64      -79.86    139.09 o 
  -6  12   1       14.90       -5.88    144.21 o 
  -5  12   1       10.55      -38.65    136.72 o 
  -4  12   1      560.82      831.88    183.03 o 
  -3  12   1       17.50       83.17    140.09 o 
  -2  12   1     2231.31     2226.55    332.39 o 
  -1  12   1       77.14       55.15    209.66 o 
   0  12   1     1167.83     1114.87    261.88 o 
   1  12   1        9.16      -18.44    142.79 o 
   2  12   1      829.24      811.92    176.64 o 
   3  12   1        1.57      162.53    212.17 o 
   4  12   1       62.17        8.44    142.52 o 
   5  12   1        8.15        4.75    147.13 o 
   6  12   1      654.43      805.19    189.97 o 
   7  12   1        7.47       95.46    164.81 o 
   8  12   1      845.65      958.28    204.97 o 
 -26   0   2     1209.60     1444.31    299.56 o 
 -24   0   2       43.27       45.73    189.05 o 
 -23   0   2      335.74      284.27    210.96 o 
 -22   0   2     5941.72     6468.30    253.96 o 
 -21   0   2      396.32      508.72    109.69 o 
 -20   0   2     5588.66     4942.18    207.73 o 
 -19   0   2      295.13      172.28     88.40 o 
 -18   0   2      289.70      277.15     89.35 o 
 -17   0   2       76.44       26.10     75.32 o 
 -16   0   2     4417.73     4815.41    178.62 o 
 -15   0   2      283.75      298.44     72.64 o 
 -14   0   2     6290.83     5974.67    178.40 o 
 -13   0   2      173.85      154.55     57.51 o 
 -12   0   2    21395.88    22377.52    327.15 o 
 -11   0   2      528.46      519.81     62.73 o 
 -10   0   2    34797.67    37976.19    954.10 o 
  -9   0   2        3.05       -1.64     36.95 o 
  -8   0   2      243.94      239.99     39.93 o 
  -7   0   2      184.97      152.98     32.06 o 
  -6   0   2     4253.48     4173.77    114.10 o 
  -5   0   2       27.19       14.06     14.92 o 
  -4   0   2      728.92      734.87     43.99 o 
  -3   0   2      100.57      136.62     23.90 o 
  -2   0   2     2601.98     2673.22     67.08 o 
  -1   0   2      600.08      655.68     25.57 o 
   0   0   2    55022.42    50555.31    511.57 o 
   1   0   2      257.68      218.73     34.42 o 
   2   0   2    13236.85    13015.67    343.52 o 
   3   0   2     2796.80     2791.75     79.97 o 
   4   0   2   197152.77   196722.92   1079.70 o 
   5   0   2     4754.08     4168.16     91.95 o 
   6   0   2    52818.77    52441.73    377.06 o 
   7   0   2     1156.39     1189.64     63.28 o 
   8   0   2     9882.12    10113.82    175.05 o 
   9   0   2      145.36      107.49     44.90 o 
  10   0   2      401.91      659.94     64.69 o 
  11   0   2      205.89      231.50     57.88 o 
  12   0   2       18.87       -7.61     51.60 o 
  13   0   2       76.93       52.60     57.87 o 
  14   0   2      244.93      243.00     70.55 o 
  15   0   2        6.49       25.32     67.03 o 
  16   0   2       25.50      -46.53     63.86 o 
  17   0   2      192.78      355.34     88.48 o 
  18   0   2     1443.40     1628.59    131.03 o 
  19   0   2      170.99      113.95    169.12 o 
  20   0   2     1381.30     1143.25    236.41 o 
  21   0   2      937.91     1232.49    233.42 o 
  22   0   2     6904.23     7492.31    506.29 o 
  23   0   2     1506.41     1859.30    303.49 o 
  24   0   2      974.75     1371.36    278.34 o 
  25   0   2       43.40      173.33    213.11 o 
 -26   1   2      201.83      339.07    211.84 o 
 -25   1   2      209.32      297.73    148.79 o 
 -24   1   2     2834.10     3060.01    170.53 o 
 -23   1   2      320.64      373.59    102.86 o 
 -22   1   2     2041.74     2302.05    146.19 o 
 -21   1   2       27.67       27.07     65.87 o 
 -20   1   2      879.68     1139.06     88.64 o 
 -19   1   2       79.52      130.80     61.70 o 
 -18   1   2     3474.90     3336.56    117.17 o 
 -17   1   2      456.67      419.24     63.32 o 
 -16   1   2     2705.54     2577.98    120.49 o 
 -15   1   2      376.61      409.42     53.87 o 
 -14   1   2    12850.46    12852.63    182.05 o 
 -13   1   2      454.29      383.61     46.14 o 
 -12   1   2    11326.83    12064.83    179.33 o 
 -11   1   2        2.23      -12.27     24.74 o 
 -10   1   2       42.37       41.75     27.13 o 
  -9   1   2        3.90      -22.98     25.82 o 
  -8   1   2     5634.77     5613.88     87.13 o 
  -7   1   2      251.48      231.41     26.36 o 
  -6   1   2   112921.58   114735.87   1481.45 o 
  -5   1   2      596.60      658.80     27.60 o 
  -4   1   2    23939.09    23753.25    576.27 o 
  -3   1   2      120.09       64.09     18.12 o 
  -2   1   2    19663.96    16623.94    313.38 o 
  -1   1   2      363.45      388.83     61.86 o 
   0   1   2    14328.50    12969.69    191.28 o 
   1   1   2      188.15      186.50      9.98 o 
   2   1   2    35073.61    33752.77    941.52 o 
   3   1   2       44.93        7.67     10.23 o 
   4   1   2     3333.77     2858.04     59.01 o 
   5   1   2       23.61        6.31     16.29 o 
   6   1   2     2301.36     2516.54     53.52 o 
   7   1   2       71.84       48.30     23.94 o 
   8   1   2     5184.40     5756.47     93.28 o 
   9   1   2      623.19      604.77     41.44 o 
  10   1   2    18843.79    18663.27    249.58 o 
  11   1   2      747.53      780.77     50.49 o 
  12   1   2     6976.58     6819.72    125.21 o 
  13   1   2     1930.01     1740.25     74.21 o 
  14   1   2    15325.96    14333.01    194.38 o 
  15   1   2     1892.52     1957.96     86.22 o 
  16   1   2     2259.22     2317.45     95.74 o 
  17   1   2       73.83       97.04     72.20 o 
  18   1   2      132.34      138.91     79.45 o 
  19   1   2      192.93      229.84     84.78 o 
  20   1   2      734.47      702.60    151.70 o 
  21   1   2        2.84       44.75    124.40 o 
  22   1   2      231.07      338.57    138.04 o 
  23   1   2        1.87       25.45    128.54 o 
  24   1   2       37.13       22.24    136.67 o 
  25   1   2       15.77       41.91    141.58 o 
 -26   2   2     1430.96     1781.06    314.62 o 
 -25   2   2      228.25      248.09    122.70 o 
 -24   2   2      199.22      258.98    115.58 o 
 -23   2   2      159.83      268.90     99.45 o 
 -22   2   2       26.13       47.26     82.88 o 
 -21   2   2       13.53      -14.16     73.73 o 
 -20   2   2      891.52      661.90    163.98 o 
 -19   2   2       61.45       31.07     52.78 o 
 -18   2   2       83.76      100.63     49.82 o 
 -17   2   2      375.54      281.03     62.32 o 
 -16   2   2     2620.85     2337.41    222.80 o 
 -15   2   2       45.54       48.51     44.96 o 
 -14   2   2     4005.86     4217.81    110.44 o 
 -13   2   2      375.06      420.05     48.46 o 
 -12   2   2    19135.36    19966.02    322.77 o 
 -11   2   2       70.23       70.27     35.22 o 
 -10   2   2    21785.47    21641.84    220.41 o 
  -9   2   2       20.64       41.25     28.98 o 
  -8   2   2    27717.45    27577.43    276.52 o 
  -7   2   2     1217.99     1053.11     42.51 o 
  -6   2   2    71874.71    74873.13    923.64 o 
  -5   2   2      176.89      119.50     21.55 o 
  -4   2   2      165.42       95.16     18.97 o 
  -3   2   2       69.63       73.00     24.18 o 
  -2   2   2     1016.19     1079.27     42.51 o 
  -1   2   2      187.69      119.50     57.52 o 
   0   2   2    17241.59    15739.88    186.18 o 
   1   2   2     1132.82      893.11     30.44 o 
   2   2   2    34555.50    37031.70    511.13 o 
   3   2   2      716.25      523.06     45.01 o 
   4   2   2     1749.11     1332.64     68.68 o 
   5   2   2     2730.34     2625.26    151.77 o 
   6   2   2    31237.71    31973.39    397.00 o 
   7   2   2     2382.86     2432.45     51.76 o 
   8   2   2    18754.75    18749.54    202.62 o 
   9   2   2     2751.90     2547.06     64.91 o 
  10   2   2    10411.21     9909.58    153.46 o 
  11   2   2       88.90      137.86     36.67 o 
  12   2   2     4904.89     4867.27    104.79 o 
  13   2   2       14.97      -37.81     37.81 o 
  14   2   2      613.80      619.81     58.38 o 
  15   2   2      496.23      524.93     86.31 o 
  16   2   2     2282.63     2094.79    127.37 o 
  17   2   2       52.98      111.41     80.98 o 
  18   2   2     1259.36     1131.12    113.57 o 
  19   2   2       45.27      140.37     86.39 o 
  20   2   2      635.85      764.18    113.01 o 
  21   2   2       49.85       81.26     91.75 o 
  22   2   2      737.95      764.14    172.60 o 
  23   2   2      232.28      293.82    152.46 o 
  24   2   2      197.35      259.34    153.82 o 
 -26   3   2      308.39      215.20    134.12 o 
 -25   3   2       92.48      114.22    121.81 o 
 -24   3   2      766.88      654.63    140.73 o 
 -23   3   2       40.43      -13.63    102.99 o 
 -22   3   2      325.46      215.93    111.02 o 
 -21   3   2       18.09      111.92    101.91 o 
 -20   3   2     6761.39     6571.98    235.26 o 
 -19   3   2     1073.93     1046.33    111.16 o 
 -18   3   2    21153.20    21012.63    774.12 o 
 -17   3   2      429.79      530.28     67.01 o 
 -16   3   2     5492.63     5481.88    136.88 o 
 -15   3   2      129.62      161.60     51.38 o 
 -14   3   2      807.20      687.62     60.06 o 
 -13   3   2       40.17       15.83     39.88 o 
 -12   3   2      526.90      540.44     49.86 o 
 -11   3   2      489.89      481.38     45.42 o 
 -10   3   2     3495.93     3578.27     87.97 o 
  -9   3   2      416.55      438.28     39.80 o 
  -8   3   2      140.77      172.51     30.27 o 
  -7   3   2      580.60      616.50     39.15 o 
  -6   3   2     1618.20     1429.52     49.79 o 
  -5   3   2      541.66      555.42     36.44 o 
  -4   3   2    28321.98    28786.81    212.78 o 
  -3   3   2       42.27       83.83     29.17 o 
  -2   3   2    25325.39    24441.81    387.17 o 
  -1   3   2     1623.44     1126.16    381.56 o 
   0   3   2    59282.77    60639.04    623.03 o 
   1   3   2      330.26      241.56     32.03 o 
   2   3   2    42473.01    43534.02    332.12 o 
   3   3   2      574.11      620.05     38.49 o 
   4   3   2      393.77      451.11     25.78 o 
   5   3   2      732.35      832.99     70.14 o 
   6   3   2     2379.33     2609.80    112.64 o 
   7   3   2      191.17      242.80     57.51 o 
   8   3   2     2456.25     2063.07     61.71 o 
   9   3   2       17.99       12.66     27.60 o 
  10   3   2     5866.00     5774.49    148.38 o 
  11   3   2      261.50      253.87     34.76 o 
  12   3   2     1300.91     1200.23     68.63 o 
  13   3   2      350.46      452.26     80.32 o 
  14   3   2     7720.18     7519.08    211.53 o 
  15   3   2     3648.07     3728.31    162.25 o 
  16   3   2     3622.27     3540.06    164.39 o 
  17   3   2      340.20      395.46     91.59 o 
  18   3   2      374.02      437.89     97.92 o 
  19   3   2       47.08      148.34     87.61 o 
  20   3   2      591.44      708.07    109.79 o 
  21   3   2        6.62        8.90     99.47 o 
  22   3   2      128.03       35.48    110.86 o 
  23   3   2      346.23      293.84    208.68 o 
  24   3   2      656.49      607.57    184.12 o 
 -25   4   2       29.47        0.18    117.39 o 
 -24   4   2     2068.87     2024.38    194.84 o 
 -23   4   2        6.89      -11.68    108.79 o 
 -22   4   2      428.78      570.21    131.83 o 
 -21   4   2        5.72       -2.39    104.17 o 
 -20   4   2        7.20       28.52     91.96 o 
 -19   4   2      448.93      529.24    115.05 o 
 -18   4   2      431.00      545.40     98.61 o 
 -17   4   2        4.72        7.17     68.36 o 
 -16   4   2      398.15      345.74     71.26 o 
 -15   4   2     1489.98     1431.50     78.50 o 
 -14   4   2      227.77      228.82     52.02 o 
 -13   4   2      157.93      166.36     46.08 o 
 -12   4   2     3998.61     3772.14    100.55 o 
 -11   4   2     1125.62     1024.83     59.19 o 
 -10   4   2    20909.77    21083.00    284.59 o 
  -9   4   2      117.83      184.45     37.35 o 
  -8   4   2    34919.55    38060.88    615.99 o 
  -7   4   2     2005.53     2027.74     67.15 o 
  -6   4   2    19477.79    20178.88    312.25 o 
  -5   4   2      260.98      295.15     37.94 o 
  -4   4   2       24.61        1.60     34.86 o 
  -3   4   2      697.65      619.71     51.74 o 
  -2   4   2     2616.97     2671.05     90.43 o 
  -1   4   2       41.82       60.58     32.28 o 
   0   4   2      624.93      674.83     50.27 o 
   1   4   2     4637.60     4697.78    109.04 o 
   2   4   2    30210.04    31611.46    393.21 o 
   3   4   2      254.70      318.97     42.60 o 
   4   4   2    11704.88    12092.35    148.03 o 
   5   4   2     3868.54     4153.51     79.09 o 
   6   4   2     9654.51    10040.61    144.64 o 
   7   4   2     1144.39     1031.64     50.47 o 
   8   4   2    16288.39    15993.53    206.11 o 
   9   4   2      579.93      716.53     89.96 o 
  10   4   2     5307.33     5272.88    196.60 o 
  11   4   2     6111.41     5709.84    205.29 o 
  12   4   2     2204.52     1979.41    119.51 o 
  13   4   2     2428.99     2438.38    136.88 o 
  14   4   2      522.19      818.79     99.88 o 
  15   4   2     1210.66     1172.51    112.97 o 
  16   4   2     5023.77     4866.64    226.07 o 
  17   4   2      943.58      841.66    124.54 o 
  18   4   2     1036.40      964.36    136.14 o 
  19   4   2      878.68      921.81    143.07 o 
  20   4   2      152.39       77.90    106.19 o 
  21   4   2      363.60      437.20    123.96 o 
  22   4   2      166.97      215.31    125.24 o 
  23   4   2       46.47       34.74    144.61 o 
 -24   5   2      926.87      919.35    164.10 o 
 -23   5   2      257.40      169.99    124.55 o 
 -22   5   2      669.99      668.82    137.91 o 
 -21   5   2      477.27      539.34    134.19 o 
 -20   5   2      791.28      789.64    142.58 o 
 -19   5   2      704.32      783.50    136.97 o 
 -18   5   2     2867.95     3087.24    199.84 o 
 -17   5   2      300.34      225.54    102.54 o 
 -16   5   2     1934.65     2014.61    163.49 o 
 -15   5   2       58.47      136.47     81.48 o 
 -14   5   2     5189.04     5218.39    150.88 o 
 -13   5   2     3723.80     3847.39    109.67 o 
 -12   5   2     3517.19     3694.26    104.49 o 
 -11   5   2      495.31      529.68     55.80 o 
 -10   5   2       87.10      103.36     43.08 o 
  -9   5   2      232.07      224.17     47.21 o 
  -8   5   2     1254.81     1282.18     63.18 o 
  -7   5   2      149.60      165.00     45.37 o 
  -6   5   2     5708.49     5570.44    120.49 o 
  -5   5   2      860.04      805.55     65.35 o 
  -4   5   2    16465.16    16766.94    236.98 o 
  -3   5   2     3992.49     3932.46    118.38 o 
  -2   5   2    16952.24    17140.05    238.61 o 
  -1   5   2      116.83      138.02     56.95 o 
   0   5   2    12472.05    12257.29    407.57 o 
   1   5   2     1722.43     1676.57     79.95 o 
   2   5   2     4429.54     4236.80    118.28 o 
   3   5   2     5242.70     5248.36    130.62 o 
   4   5   2     2565.56     2517.63     78.10 o 
   5   5   2    11510.21    11481.50    174.34 o 
   6   5   2     1265.27     1494.19     57.89 o 
   7   5   2       27.58       51.82     32.17 o 
   8   5   2     2973.75     3066.77     69.41 o 
   9   5   2       85.47       55.76     69.14 o 
  10   5   2     1328.82     1349.00    122.24 o 
  11   5   2     3114.62     3172.46    173.26 o 
  12   5   2     3328.58     3333.20    179.25 o 
  13   5   2     1653.44     1596.48    142.30 o 
  14   5   2     4131.32     4110.64    206.30 o 
  15   5   2      552.67      394.37    107.47 o 
  16   5   2     4468.72     4815.72    232.60 o 
  17   5   2       55.88       34.09     99.03 o 
  18   5   2     2909.51     2762.95    200.58 o 
  19   5   2      759.30      812.80    141.07 o 
  20   5   2       63.97       67.19    119.93 o 
  21   5   2     1201.87     1076.34    190.12 o 
  22   5   2      355.71      285.25    154.75 o 
  23   5   2      226.13      361.73    157.81 o 
 -23   6   2       94.47       53.84    117.92 o 
 -22   6   2     1473.84     1461.43    182.54 o 
 -21   6   2      450.74      521.26    139.47 o 
 -20   6   2     1885.62     1922.45    184.36 o 
 -19   6   2       16.12      -15.23     97.31 o 
 -18   6   2        2.01      -66.83    100.24 o 
 -17   6   2       95.25       49.05     97.22 o 
 -16   6   2      548.44      645.80    118.96 o 
 -15   6   2     2716.87     2841.92    187.60 o 
 -14   6   2     2237.48     2116.91    165.41 o 
 -13   6   2     1729.75     1667.06    153.56 o 
 -12   6   2     5016.65     5525.24    132.38 o 
 -11   6   2     5055.13     5399.35    129.34 o 
 -10   6   2      673.92      677.55     61.46 o 
  -9   6   2       87.23      132.97     45.81 o 
  -8   6   2     1202.63     1156.82     69.14 o 
  -7   6   2     2692.65     2681.29    102.17 o 
  -6   6   2     3161.64     2974.25    117.25 o 
  -5   6   2     1043.28     1044.64     79.56 o 
  -4   6   2     1809.69     1816.86     96.60 o 
  -3   6   2     2722.23     2641.74    126.37 o 
  -2   6   2      721.22      573.81     77.24 o 
  -1   6   2      745.77      894.16    106.34 o 
   0   6   2       40.67       26.77     46.93 o 
   1   6   2      434.40      472.32     71.96 o 
   2   6   2     8287.94     8411.61    182.36 o 
   3   6   2        1.91      -29.82     45.45 o 
   4   6   2    10834.15    10591.20    168.91 o 
   5   6   2       31.37       22.12     40.95 o 
   6   6   2     4942.21     4743.86    109.62 o 
   7   6   2     2293.49     2475.71    103.41 o 
   8   6   2     3840.25     4005.92    182.99 o 
   9   6   2      809.29      706.25    101.54 o 
  10   6   2       66.02        5.34     74.01 o 
  11   6   2     3269.14     3480.85    211.28 o 
  12   6   2      265.82      226.31     99.86 o 
  13   6   2     1401.90     1450.27    145.85 o 
  14   6   2      201.09      257.24    101.09 o 
  15   6   2     1291.33     1218.95    145.31 o 
  16   6   2      235.80      236.93    105.33 o 
  17   6   2       91.18      156.57    111.60 o 
  18   6   2      595.86      485.53    130.78 o 
  19   6   2      159.23      232.82    146.73 o 
  20   6   2      881.37      704.64    168.39 o 
  21   6   2      666.01      760.95    181.43 o 
  22   6   2     1218.31     1282.94    218.30 o 
 -22   7   2      119.22      139.99    137.33 o 
 -21   7   2      417.95      337.43    132.32 o 
 -20   7   2      236.67      215.02    125.98 o 
 -19   7   2      167.30       23.59    116.26 o 
 -18   7   2      194.26      450.29    136.33 o 
 -17   7   2      223.81      319.89    121.86 o 
 -16   7   2      335.03      195.71    109.28 o 
 -15   7   2       51.84        4.95     96.91 o 
 -14   7   2      266.21      356.08    111.94 o 
 -13   7   2      287.11      219.54    108.63 o 
 -12   7   2     1801.40     1792.90    160.05 o 
 -11   7   2      184.08      251.68     96.85 o 
 -10   7   2       99.60       41.67     59.15 o 
  -9   7   2     5727.22     5741.82    155.36 o 
  -8   7   2      603.14      582.68     71.29 o 
  -7   7   2     2035.90     2052.38    100.55 o 
  -6   7   2     3094.05     3064.39    128.61 o 
  -5   7   2      797.90      671.17     87.18 o 
  -4   7   2    10271.79    10140.15    248.93 o 
  -3   7   2      408.80      457.37     83.31 o 
  -2   7   2     1635.11     1591.60    173.15 o 
  -1   7   2     4440.25     4592.07    219.79 o 
   0   7   2     3295.26     2540.90   1036.03 o 
   1   7   2     3082.34     3226.64    147.86 o 
   2   7   2     1558.00     1568.17    112.90 o 
   3   7   2       57.61       67.98     65.99 o 
   4   7   2       14.68       47.96     48.93 o 
   5   7   2     3216.69     3360.32    109.17 o 
   6   7   2     1037.86     1025.46    115.90 o 
   7   7   2     1498.25     1435.02    129.93 o 
   8   7   2      215.00      241.21     87.18 o 
   9   7   2     1810.80     1728.22    185.08 o 
  10   7   2     1605.39     1875.85    153.74 o 
  11   7   2     1050.80     1032.79    142.30 o 
  12   7   2     1550.31      702.66    427.74 o 
  13   7   2      992.56      666.08    320.51 o 
  14   7   2     1426.86     1026.16    484.54 o 
  15   7   2     3502.91     1891.45   1030.31 o 
  16   7   2       78.59       23.00    119.85 o 
  17   7   2     1210.84     1136.00    188.44 o 
  18   7   2      525.06      409.49    162.54 o 
  19   7   2     1740.80     1593.61    216.22 o 
  20   7   2       10.55      -33.35    143.67 o 
 -21   8   2      156.78      198.77    171.12 o 
 -20   8   2      277.29      313.38    169.68 o 
 -19   8   2     2158.88     2005.64    200.33 o 
 -18   8   2        5.95       51.66    119.77 o 
 -17   8   2     4099.98     3953.95    252.47 o 
 -16   8   2       49.62       67.79    110.44 o 
 -15   8   2     1915.08     1855.39    184.00 o 
 -14   8   2      197.83      184.27    111.16 o 
 -13   8   2       18.86        8.91    103.48 o 
 -12   8   2      994.84      986.73    165.91 o 
 -11   8   2     1641.12     1768.51    191.58 o 
 -10   8   2     1222.36     1326.24    177.43 o 
  -9   8   2      287.99      316.52     97.91 o 
  -8   8   2      826.69      831.71     93.02 o 
  -7   8   2      910.34      892.28     92.05 o 
  -6   8   2     1242.83     1297.02    102.01 o 
  -5   8   2      682.74      694.10     99.57 o 
  -4   8   2      702.93      682.43     98.65 o 
  -3   8   2    14690.35    14928.73    327.12 o 
  -2   8   2      140.28      115.83     87.77 o 
  -1   8   2    23803.33    23221.61    396.74 o 
   0   8   2     1835.38     1293.45    548.61 o 
   1   8   2     4699.45     4565.83    240.60 o 
   2   8   2      594.53      654.36     98.93 o 
   3   8   2      122.13       54.92     76.46 o 
   4   8   2     1059.38     1136.39    108.47 o 
   5   8   2      963.96      908.54    145.74 o 
   6   8   2     1053.64     1008.51    124.69 o 
   7   8   2     1641.42     1793.85    149.56 o 
   8   8   2       68.42       89.10     97.37 o 
   9   8   2     1230.77     1162.32    212.91 o 
  10   8   2      362.65      164.39     85.52 o 
  11   8   2     1157.86      681.54    350.80 o 
  12   8   2      184.50      103.15     91.76 o 
  13   8   2      182.79      142.42    123.44 o 
  14   8   2        3.10       62.20    125.74 o 
  15   8   2      182.67      114.29    143.25 o 
  16   8   2      165.26      214.10    151.76 o 
  17   8   2     2278.45     2320.53    247.63 o 
  18   8   2      316.42      312.67    216.25 o 
  19   8   2      254.40      395.69    184.16 o 
 -19   9   2       25.18      137.09    174.59 o 
 -18   9   2       41.88      105.17    158.85 o 
 -17   9   2      274.58      253.16    141.07 o 
 -16   9   2      168.25      151.17    150.53 o 
 -15   9   2      295.74      234.31    142.71 o 
 -14   9   2      235.95      146.66    144.92 o 
 -13   9   2      357.06      301.07    151.37 o 
 -12   9   2       58.96      148.76    129.09 o 
 -11   9   2     2453.21     2234.34    232.92 o 
 -10   9   2        3.74      -60.59    119.12 o 
  -9   9   2     7441.36     7460.59    366.24 o 
  -8   9   2       35.54      -32.36    116.41 o 
  -7   9   2     5864.34     5721.28    195.28 o 
  -6   9   2      186.97      178.22     80.00 o 
  -5   9   2     4266.81     4037.03    170.35 o 
  -4   9   2       66.21       49.58     84.06 o 
  -3   9   2      243.05      241.66     97.47 o 
  -2   9   2      173.36      230.82     81.46 o 
  -1   9   2     3331.97     3180.31    151.92 o 
   0   9   2      358.08      277.88    111.68 o 
   1   9   2     2705.95     2582.07    163.37 o 
   2   9   2        1.52        7.35     81.12 o 
   3   9   2     1234.62     1418.42    170.85 o 
   4   9   2        0.09      -27.96     98.44 o 
   5   9   2     1353.60     1441.87    178.39 o 
   6   9   2        5.71        0.44    101.96 o 
   7   9   2     2372.67     2594.13    224.87 o 
   8   9   2      356.12      202.37    101.88 o 
   9   9   2     3586.55     2494.11   1097.61 o 
  10   9   2     1179.49      575.21    342.26 o 
  11   9   2     1405.12     1457.40    200.71 o 
  12   9   2      119.26      185.19    140.23 o 
  13   9   2      171.21      108.55    131.76 o 
  14   9   2        9.56       64.29    143.02 o 
  15   9   2      673.43      752.76    184.78 o 
  16   9   2       14.96       71.95    153.21 o 
  17   9   2     1926.81     1682.37    246.04 o 
 -16  10   2        9.31      -60.45    144.02 o 
 -15  10   2     1936.18     1878.64    251.51 o 
 -14  10   2       30.51        8.70    156.83 o 
 -13  10   2     1371.80     1385.00    207.47 o 
 -12  10   2        0.19       12.39    136.30 o 
 -11  10   2     1827.08     1570.45    217.53 o 
 -10  10   2       94.35       59.91    137.64 o 
  -9  10   2       11.68       47.58    132.42 o 
  -8  10   2        5.40      -42.33    126.99 o 
  -7  10   2     2952.30     3253.13    268.52 o 
  -6  10   2        1.94      -69.80    108.37 o 
  -5  10   2      332.91      344.13     95.47 o 
  -4  10   2      110.78      132.50     87.92 o 
  -3  10   2     2358.45     2424.43    172.47 o 
  -2  10   2      184.49      195.11     98.14 o 
  -1  10   2     2661.88     2759.99    155.37 o 
   0  10   2       22.01       -0.57     79.34 o 
   1  10   2      417.71      477.62    141.08 o 
   2  10   2       16.44        2.51    108.29 o 
   3  10   2     2789.85     2835.83    232.02 o 
   4  10   2      452.22      415.03    140.41 o 
   5  10   2        3.87      -12.33    109.27 o 
   6  10   2       34.34       92.64    125.76 o 
   7  10   2      795.00      801.12    163.49 o 
   8  10   2        0.96      -11.50    126.29 o 
   9  10   2     1177.72     1091.01    189.73 o 
  10  10   2       61.97      149.78    142.28 o 
  11  10   2     2449.28     2228.62    241.51 o 
  12  10   2      228.79      158.12    139.12 o 
  13  10   2     3188.98     3067.94    282.12 o 
  14  10   2      200.75      198.05    164.45 o 
  15  10   2      675.99      860.76    211.96 o 
 -13  11   2     2009.54     2250.30    275.31 o 
 -12  11   2       44.50       35.01    151.66 o 
 -11  11   2     1870.54     2196.78    256.97 o 
 -10  11   2        4.95      -13.90    149.31 o 
  -9  11   2      650.25      585.89    173.29 o 
  -8  11   2        1.87      112.23    142.72 o 
  -7  11   2      817.54      745.81    181.62 o 
  -6  11   2        2.01      -15.95    134.17 o 
  -5  11   2     1101.70     1126.23    191.74 o 
  -4  11   2        8.99       59.58    137.61 o 
  -3  11   2     1375.19     1328.46    135.40 o 
  -2  11   2      128.96       71.40    103.46 o 
  -1  11   2       72.09       69.41    127.41 o 
   0  11   2       61.25       68.71    128.40 o 
   1  11   2     2387.89     2293.12    229.99 o 
   2  11   2       57.74       88.63    131.92 o 
   3  11   2     5358.73     5637.41    322.42 o 
   4  11   2      121.45      152.05    137.73 o 
   5  11   2     7154.11     7803.72    386.40 o 
   6  11   2      284.27      341.36    147.65 o 
   7  11   2     2455.11     2760.48    256.72 o 
   8  11   2       16.58      -14.66    133.27 o 
   9  11   2       22.97       92.13    153.67 o 
  10  11   2        3.65       56.90    143.06 o 
  11  11   2       61.38       86.00    150.95 o 
  12  11   2       17.02      -74.92    155.82 o 
  -9  12   2        0.71       36.16    154.84 o 
  -8  12   2       85.63       75.50    153.42 o 
  -7  12   2     1288.21     1256.77    213.39 o 
  -6  12   2        0.44       53.21    147.64 o 
  -5  12   2     2290.35     2647.54    263.94 o 
  -4  12   2       95.46       60.70    149.98 o 
  -3  12   2     3361.39     3153.38    384.39 o 
  -2  12   2        8.48      -35.71    196.84 o 
  -1  12   2     1409.68     1507.72    312.00 o 
   0  12   2       48.43       76.87    137.19 o 
   1  12   2       44.76      105.54    142.30 o 
   2  12   2        8.33       11.87    144.69 o 
   3  12   2      592.37      484.95    172.37 o 
   4  12   2       15.26      -37.60    199.29 o 
   5  12   2      319.65      300.53    227.24 o 
   6  12   2        4.59      -25.99    148.85 o 
   7  12   2       77.37      151.09    164.14 o 
 -27   1   3      138.20      236.34    206.46 o 
 -26   1   3      174.00       -9.98    184.70 o 
 -25   1   3      400.53      492.40    124.28 o 
 -24   1   3      195.04      269.76    103.40 o 
 -23   1   3      115.94      243.54     91.78 o 
 -22   1   3        5.54       23.92     69.51 o 
 -21   1   3      941.06      849.62     86.11 o 
 -20   1   3       15.33      -54.15     58.89 o 
 -19   1   3      107.51       61.69     61.14 o 
 -18   1   3      167.01       98.31     51.99 o 
 -17   1   3     2691.16     2719.87    116.43 o 
 -16   1   3        2.54        8.81     39.18 o 
 -15   1   3     1131.58     1069.68    165.35 o 
 -14   1   3        3.90        8.79     38.67 o 
 -13   1   3      239.09      238.99     44.98 o 
 -12   1   3        5.89        5.96     35.39 o 
 -11   1   3      289.10      242.03     38.41 o 
 -10   1   3      862.98      819.53     46.48 o 
  -9   1   3        1.99      -16.46     27.11 o 
  -8   1   3     1106.36     1161.73     45.02 o 
  -7   1   3     3491.47     3692.25     75.43 o 
  -6   1   3     5228.23     5480.37     82.96 o 
  -5   1   3    47859.09    50770.49   1155.26 o 
  -4   1   3     1944.74     1759.71     31.88 o 
  -3   1   3    14663.38    13668.48    203.57 o 
  -2   1   3      269.32      299.69     18.10 o 
  -1   1   3    20986.77    16547.24   3387.20 o 
   0   1   3       39.96       31.21     14.01 o 
   1   1   3       68.05      138.51     17.24 o 
   2   1   3       28.78       48.80     17.16 o 
   3   1   3     9284.76     9783.48    171.91 o 
   4   1   3     1402.09     1314.90     65.03 o 
   5   1   3     3393.24     3709.18     80.65 o 
   6   1   3      334.64      362.98     37.85 o 
   7   1   3     3949.24     4014.24     97.64 o 
   8   1   3      131.60      198.38     39.41 o 
   9   1   3     5679.03     5580.47    107.17 o 
  10   1   3      164.70      100.37     34.36 o 
  11   1   3       47.22       76.07     34.97 o 
  12   1   3      203.57      227.62     45.20 o 
  13   1   3     2645.90     2713.01     90.36 o 
  14   1   3     1703.96     1659.74     79.42 o 
  15   1   3     1431.04     1443.95    104.61 o 
  16   1   3       10.43        0.71     66.43 o 
  17   1   3       24.81       60.04     68.93 o 
  18   1   3       13.55      -20.29     91.26 o 
  19   1   3      308.85      396.98    129.96 o 
  20   1   3        1.27       95.49    130.51 o 
  21   1   3      893.92     1044.32    179.30 o 
  22   1   3      752.72      745.88    162.42 o 
  23   1   3      317.69      306.91    163.94 o 
  24   1   3       29.76       92.35    143.45 o 
 -26   2   3       36.51       61.75    117.43 o 
 -25   2   3       68.44      119.38    114.37 o 
 -24   2   3        7.99      -57.82     98.87 o 
 -23   2   3       89.40       77.82    100.03 o 
 -22   2   3      234.45      265.44    105.85 o 
 -21   2   3     1647.13     1453.23    126.70 o 
 -20   2   3      630.41      645.26     78.10 o 
 -19   2   3     2310.78     2179.90    104.53 o 
 -18   2   3      757.38      844.45     74.53 o 
 -17   2   3      213.88      127.39     54.00 o 
 -16   2   3     1324.55     1272.76     76.33 o 
 -15   2   3      392.70      353.20     53.38 o 
 -14   2   3      718.53      858.84     61.49 o 
 -13   2   3     3488.29     3517.77     97.21 o 
 -12   2   3     2101.79     1965.25     72.91 o 
 -11   2   3      979.57      932.32     52.00 o 
 -10   2   3      371.97      391.64     40.21 o 
  -9   2   3      227.20      337.85     35.43 o 
  -8   2   3     1041.76     1011.85     44.66 o 
  -7   2   3     1759.67     1966.42     53.20 o 
  -6   2   3      416.30      518.59     44.52 o 
  -5   2   3     1850.30     1876.05     64.49 o 
  -4   2   3     2540.36     2419.09     69.07 o 
  -3   2   3     3343.76     3858.65    120.12 o 
  -2   2   3      866.34      916.85     30.55 o 
  -1   2   3    45245.71    39947.82   3580.22 o 
   0   2   3     1982.22     1924.21     42.90 o 
   1   2   3       51.42       94.20     20.01 o 
   2   2   3     5118.90     4751.14     61.46 o 
   3   2   3     4364.19     4052.61    111.82 o 
   4   2   3      667.67      688.11     59.18 o 
   5   2   3     9181.91     9912.13    242.07 o 
   6   2   3     3940.98     3621.02    124.26 o 
   7   2   3     6508.83     6311.92    167.30 o 
   8   2   3      184.65      196.96     36.55 o 
   9   2   3      141.80      116.64     37.98 o 
  10   2   3      399.10      483.03     42.29 o 
  11   2   3     1983.12     2082.27     72.40 o 
  12   2   3     1104.06      981.72     61.23 o 
  13   2   3      138.19       63.65     74.08 o 
  14   2   3     1522.31     1568.92    125.07 o 
  15   2   3       49.14       -4.09     81.37 o 
  16   2   3      201.45      151.69     91.81 o 
  17   2   3      794.21     1319.43    358.08 o 
  18   2   3      115.42      159.28     98.22 o 
  19   2   3       46.33       54.04     96.79 o 
  20   2   3       37.86       43.76    104.15 o 
  21   2   3       61.94      -17.93    127.31 o 
  22   2   3      248.88      223.13    139.58 o 
  23   2   3      496.73      507.74    154.81 o 
  24   2   3      140.52      243.91    207.36 o 
 -26   3   3        5.75      135.48    126.55 o 
 -25   3   3       25.69      -74.37    111.01 o 
 -24   3   3       20.41       64.28    109.11 o 
 -23   3   3        2.78       25.78    107.77 o 
 -22   3   3       60.92       72.10    100.47 o 
 -21   3   3      530.05      621.47    116.99 o 
 -20   3   3     1753.13     1752.13    158.62 o 
 -19   3   3     1820.86     1831.97    115.90 o 
 -18   3   3     2303.69     2311.65    105.22 o 
 -17   3   3       85.57      125.08     57.53 o 
 -16   3   3      125.07      122.00     51.20 o 
 -15   3   3      941.46      880.01     67.68 o 
 -14   3   3      928.74      950.60     66.78 o 
 -13   3   3     2349.99     2333.24     85.40 o 
 -12   3   3     6303.52     6002.29    121.54 o 
 -11   3   3     2378.99     2412.93     76.93 o 
 -10   3   3     3043.05     3065.57     81.28 o 
  -9   3   3     3283.26     3515.91     82.26 o 
  -8   3   3      506.43      506.94     38.00 o 
  -7   3   3      191.05      213.56     30.85 o 
  -6   3   3     3363.98     3137.41     70.82 o 
  -5   3   3     1570.21     1482.98     66.38 o 
  -4   3   3     3264.78     3781.65     96.05 o 
  -3   3   3     2336.60     2698.95     61.57 o 
  -2   3   3     4699.23     4157.14     72.51 o 
  -1   3   3     4397.58     4589.24    108.77 o 
   0   3   3     3366.20     3327.14     71.18 o 
   1   3   3      855.66     1017.69     42.19 o 
   2   3   3      638.43      617.42     39.77 o 
   3   3   3     2932.37     3287.06     72.75 o 
   4   3   3     9752.45    10573.69    243.84 o 
   5   3   3        9.56       25.37     49.24 o 
   6   3   3     6446.11     6596.70    177.47 o 
   7   3   3        6.03      -12.55     46.16 o 
   8   3   3     3454.56     3217.33    139.56 o 
   9   3   3     1650.30     1803.18    116.78 o 
  10   3   3      527.88      596.47     87.37 o 
  11   3   3     2381.21     2488.81    142.39 o 
  12   3   3     1948.70     1564.22    125.04 o 
  13   3   3     1236.36     1008.55    112.18 o 
  14   3   3     2275.15     2584.41    158.37 o 
  15   3   3     1054.87     1173.41    126.57 o 
  16   3   3     1979.48     1776.34    147.15 o 
  17   3   3      304.15      167.09     97.81 o 
  18   3   3       19.88      -10.30     88.37 o 
  19   3   3        2.87       39.93    104.35 o 
  20   3   3      268.80      194.35    102.02 o 
  21   3   3      188.11       55.04    113.63 o 
  22   3   3      760.44      816.14    179.16 o 
  23   3   3      210.86      220.27    151.71 o 
 -25   4   3      381.30      399.88    136.28 o 
 -24   4   3       80.34      138.99    121.50 o 
 -23   4   3     1023.01     1105.66    155.84 o 
 -22   4   3      260.16      277.93    120.18 o 
 -21   4   3       12.91       34.75    102.04 o 
 -20   4   3      210.56      177.70     96.86 o 
 -19   4   3     1846.21     1934.68    165.12 o 
 -18   4   3     1298.08     1474.17    148.72 o 
 -17   4   3      288.13      201.77     76.91 o 
 -16   4   3      755.16      714.65     69.23 o 
 -15   4   3      889.55      837.06     67.65 o 
 -14   4   3     1271.31     1170.54     71.55 o 
 -13   4   3       38.83       44.59     43.65 o 
 -12   4   3     2965.06     2950.63     91.26 o 
 -11   4   3      244.30      321.42     44.90 o 
 -10   4   3     2551.02     2669.07     81.06 o 
  -9   4   3    15673.92    16827.38    185.60 o 
  -8   4   3     4688.31     4852.02     98.92 o 
  -7   4   3     6478.34     6990.89    121.61 o 
  -6   4   3     1243.47     1117.36     69.99 o 
  -5   4   3     2159.18     2156.81     86.03 o 
  -4   4   3     6678.49     6402.81    137.27 o 
  -3   4   3       99.50       86.63     38.94 o 
  -2   4   3     7522.09     7378.14    132.57 o 
  -1   4   3     2026.07     2134.14    178.54 o 
   0   4   3     8547.60     8501.05    129.41 o 
   1   4   3    15166.05    17189.29    209.28 o 
   2   4   3    15374.61    16426.05    222.79 o 
   3   4   3        1.37       -4.94     33.47 o 
   4   4   3      850.08      816.34     37.98 o 
   5   4   3     3688.38     3948.20    146.28 o 
   6   4   3     5361.29     5487.34    175.41 o 
   7   4   3     2018.86     2255.07    125.06 o 
   8   4   3      693.10      666.50     84.66 o 
   9   4   3     2119.92     1947.33    126.14 o 
  10   4   3      958.06      970.21    105.92 o 
  11   4   3     8703.87     8129.28    249.11 o 
  12   4   3      408.95      411.99     97.11 o 
  13   4   3     1578.13     1568.94    135.60 o 
  14   4   3     2786.51     2789.99    171.54 o 
  15   4   3      620.88      638.13    117.36 o 
  16   4   3     3874.56     4022.45    209.34 o 
  17   4   3       80.91       81.23     96.40 o 
  18   4   3      930.18      886.91    135.31 o 
  19   4   3      576.59      393.45    118.44 o 
  20   4   3      358.03      536.13    129.99 o 
  21   4   3       97.59       88.68    120.02 o 
  22   4   3       20.33       74.55    122.88 o 
  23   4   3        7.61      -55.99    139.22 o 
 -25   5   3      137.96       34.28    128.00 o 
 -24   5   3     1246.43     1279.09    176.76 o 
 -23   5   3       18.33       22.80     97.85 o 
 -22   5   3     1013.00      919.88    195.82 o 
 -21   5   3       36.09       47.25    112.13 o 
 -20   5   3      414.70      491.87    120.90 o 
 -19   5   3      439.91      589.63    124.76 o 
 -18   5   3      333.15      359.09    115.15 o 
 -17   5   3     1351.78     1520.11    153.31 o 
 -16   5   3        2.54      -29.02     85.99 o 
 -15   5   3      989.44      884.45     81.69 o 
 -14   5   3       16.15       -2.41     57.86 o 
 -13   5   3     4423.82     4792.77    121.97 o 
 -12   5   3      742.67      770.39     62.81 o 
 -11   5   3      175.57      175.16     45.66 o 
 -10   5   3     2854.22     2680.32     88.85 o 
  -9   5   3       75.31        6.87     40.68 o 
  -8   5   3     5510.36     5498.63    115.23 o 
  -7   5   3        0.31       31.84     47.79 o 
  -6   5   3     9110.89     9188.54    182.87 o 
  -5   5   3       51.42       16.85     43.34 o 
  -4   5   3     7429.25     7132.48    159.85 o 
  -3   5   3      840.08      868.08     66.78 o 
  -2   5   3     2896.95     2941.81     88.26 o 
  -1   5   3     3615.94     2507.96    785.10 o 
   0   5   3     3826.46     3946.12    115.30 o 
   1   5   3     6198.01     5945.55    138.36 o 
   2   5   3       35.98       67.90     40.37 o 
   3   5   3     3288.00     3186.83    103.43 o 
   4   5   3       15.58       22.60     37.58 o 
   5   5   3     3076.07     3098.17     74.34 o 
   6   5   3     3080.82     3137.04     71.19 o 
   7   5   3      115.13      125.03     71.41 o 
   8   5   3     8126.07     8397.74    243.85 o 
   9   5   3      595.58      745.03    103.12 o 
  10   5   3     4001.94     3583.38    219.47 o 
  11   5   3     1475.69     1365.41    133.57 o 
  12   5   3     3702.56     3830.85    192.30 o 
  13   5   3       97.91       81.97     90.27 o 
  14   5   3      373.27      356.66    103.31 o 
  15   5   3      344.79      544.77    120.13 o 
  16   5   3       19.95       10.12     94.75 o 
  17   5   3      428.26      483.54    123.17 o 
  18   5   3       97.95       70.31    111.58 o 
  19   5   3      450.37      528.24    132.10 o 
  20   5   3      136.31      227.20    120.19 o 
  21   5   3      747.57      885.53    158.28 o 
  22   5   3      178.40      229.49    156.53 o 
 -24   6   3      174.11      197.18    145.30 o 
 -23   6   3      258.76      205.44    134.54 o 
 -22   6   3       54.68       36.44    117.38 o 
 -21   6   3     1875.34     1701.17    182.11 o 
 -20   6   3       67.86        6.33    111.25 o 
 -19   6   3      223.79      282.77    117.04 o 
 -18   6   3     1946.13     2214.98    187.11 o 
 -17   6   3       49.49      126.74    103.05 o 
 -16   6   3     5588.78     5595.87    258.25 o 
 -15   6   3      262.12      336.84    113.08 o 
 -14   6   3     2951.91     2989.87    190.07 o 
 -13   6   3        3.12       23.15     60.92 o 
 -12   6   3     3071.28     3025.93    147.64 o 
 -11   6   3        7.81       19.62     55.65 o 
 -10   6   3      767.84      720.95     64.57 o 
  -9   6   3     3032.27     3228.84    117.04 o 
  -8   6   3      676.06      693.69     70.31 o 
  -7   6   3     6289.57     5852.33    160.98 o 
  -6   6   3       15.86       55.98     53.89 o 
  -5   6   3      901.71      920.10     77.06 o 
  -4   6   3      750.50      767.74     73.05 o 
  -3   6   3     1064.69     1147.55     83.03 o 
  -2   6   3     2916.84     3023.47    109.95 o 
  -1   6   3       58.05       46.85     45.46 o 
   0   6   3     6936.98     6770.77    182.34 o 
   1   6   3      389.44      448.67     63.68 o 
   2   6   3    17792.21    17878.57    262.89 o 
   3   6   3      641.81      648.52     68.32 o 
   4   6   3    11694.83    11180.65    222.44 o 
   5   6   3      865.77      828.87     56.61 o 
   6   6   3     1199.73     1170.19    130.42 o 
   7   6   3      454.17      515.40     95.42 o 
   8   6   3      846.48      761.89    105.90 o 
   9   6   3      938.41      868.73    112.70 o 
  10   6   3      469.59      497.80    101.35 o 
  11   6   3     3998.88     3842.49    197.78 o 
  12   6   3       55.14       24.28     89.00 o 
  13   6   3      113.34      244.34    103.73 o 
  14   6   3       17.71       37.52     86.13 o 
  15   6   3        2.76        3.00     97.20 o 
  16   6   3     1062.02     1000.13    139.76 o 
  17   6   3      206.86      266.46    119.30 o 
  18   6   3     1781.62     2162.04    296.12 o 
  19   6   3        1.95      -31.58    110.33 o 
  20   6   3     3206.02     2991.46    271.40 o 
  21   6   3      266.79      281.16    158.69 o 
 -22   7   3      518.23      701.65    150.17 o 
 -21   7   3       97.03      120.62    117.21 o 
 -20   7   3      183.69      139.26    117.84 o 
 -19   7   3       10.83       98.62    120.70 o 
 -18   7   3      159.23      156.21    118.23 o 
 -17   7   3       15.05       32.43     91.84 o 
 -16   7   3      159.76      194.49    108.82 o 
 -15   7   3      844.84      780.64    137.40 o 
 -14   7   3      220.70      210.16    103.62 o 
 -13   7   3      239.02      141.16     99.60 o 
 -12   7   3      174.01      161.69     80.91 o 
 -11   7   3      225.31      290.04     71.29 o 
 -10   7   3     2840.48     2891.36    120.33 o 
  -9   7   3      561.17      460.89     71.47 o 
  -8   7   3     9469.46     9737.94    202.74 o 
  -7   7   3      963.46      891.87     85.39 o 
  -6   7   3    11598.99    11109.18    235.10 o 
  -5   7   3      296.75      291.63     68.19 o 
  -4   7   3     6872.76     6887.88    213.06 o 
  -3   7   3        8.94       27.39     54.75 o 
  -2   7   3      514.26      499.62     69.97 o 
  -1   7   3     6993.90     5715.18   1297.74 o 
   0   7   3      380.08      381.48     79.05 o 
   1   7   3     1230.21     1213.73    103.08 o 
   2   7   3       13.10       -6.56     63.93 o 
   3   7   3       45.52       96.83     61.65 o 
   4   7   3       98.92      116.68     50.77 o 
   5   7   3     1384.63     1232.08    121.86 o 
   6   7   3      383.37      499.39    103.03 o 
   7   7   3      153.74      141.73     88.28 o 
   8   7   3     2280.17     2452.08    163.67 o 
   9   7   3      236.67      222.77     91.80 o 
  10   7   3     5287.47     5529.51    238.64 o 
  11   7   3     1029.55      991.44    133.80 o 
  12   7   3     4685.25     4892.68    282.97 o 
  13   7   3       68.22      101.93    104.60 o 
  14   7   3     3399.14     3158.40    229.74 o 
  15   7   3      389.25      251.95    116.32 o 
  16   7   3       26.39       83.26    113.16 o 
  17   7   3      574.50      549.46    166.27 o 
  18   7   3      161.72      132.63    148.15 o 
  19   7   3      724.94      698.44    174.64 o 
  20   7   3       12.10       31.29    153.67 o 
 -21   8   3      201.02      180.19    153.74 o 
 -20   8   3      536.63      592.77    155.68 o 
 -19   8   3      392.74      332.48    139.85 o 
 -18   8   3     2384.38     2434.85    216.05 o 
 -17   8   3       64.54      117.43    112.05 o 
 -16   8   3     2458.44     2808.23    215.48 o 
 -15   8   3        3.01       31.14    103.40 o 
 -14   8   3     3346.46     3317.23    221.11 o 
 -13   8   3      526.77      435.95    124.31 o 
 -12   8   3     1725.76     1788.59    170.71 o 
 -11   8   3     1266.26     1328.37    151.00 o 
 -10   8   3      977.32      873.88     90.97 o 
  -9   8   3       45.53       55.31     63.72 o 
  -8   8   3      926.46      949.58     97.48 o 
  -7   8   3      168.32      103.92     71.78 o 
  -6   8   3       74.23       95.45     78.79 o 
  -5   8   3      530.96      508.78     97.04 o 
  -4   8   3       32.88        2.36     78.56 o 
  -3   8   3     2701.13     2872.73    131.61 o 
  -2   8   3      861.56      837.35     89.07 o 
  -1   8   3     3135.88     2267.81    605.00 o 
   0   8   3     7264.70     7300.02    226.83 o 
   1   8   3      192.43      187.68     77.79 o 
   2   8   3     4302.54     4160.74    178.28 o 
   3   8   3      869.76      759.65    104.65 o 
   4   8   3     4921.13     5051.56    213.91 o 
   5   8   3      319.18      357.65    100.68 o 
   6   8   3     1106.07     1278.01    136.07 o 
   7   8   3      317.57      282.57    102.15 o 
   8   8   3      339.84      473.80    113.72 o 
   9   8   3       78.94      101.29     99.24 o 
  10   8   3       66.44       53.50     96.55 o 
  11   8   3       86.52      208.31    108.34 o 
  12   8   3        6.00       25.01    104.47 o 
  13   8   3       31.11      -47.05    105.11 o 
  14   8   3     1018.74      980.88    155.65 o 
  15   8   3      101.90      242.07    149.51 o 
  16   8   3      387.50      459.18    166.26 o 
  17   8   3      592.04      663.94    183.92 o 
  18   8   3      349.69      267.94    164.06 o 
 -19   9   3      129.47      122.76    177.91 o 
 -18   9   3      418.78      371.81    171.55 o 
 -17   9   3       45.71        0.88    132.95 o 
 -16   9   3        8.62      -39.07    142.96 o 
 -15   9   3      289.59      248.19    146.21 o 
 -14   9   3     1009.44     1054.20    195.29 o 
 -13   9   3       73.62      103.05    141.68 o 
 -12   9   3     4193.57     4135.31    301.76 o 
 -11   9   3      103.53       42.74    128.71 o 
 -10   9   3     5529.74     5455.47    326.24 o 
  -9   9   3      407.48      385.28    141.35 o 
  -8   9   3      113.29      115.28     82.74 o 
  -7   9   3       47.67       73.20     81.70 o 
  -6   9   3      483.98      551.42    108.13 o 
  -5   9   3      380.98      426.58    102.83 o 
  -4   9   3     2414.46     2392.49    161.51 o 
  -3   9   3       65.25       69.72     97.22 o 
  -2   9   3     1856.28     1875.12    124.76 o 
  -1   9   3      447.69      317.57     77.34 o 
   0   9   3     2213.98     2039.05    131.58 o 
   1   9   3       17.05        9.58     82.94 o 
   2   9   3      514.76      482.38    127.39 o 
   3   9   3     1125.39     1175.19    161.73 o 
   4   9   3     2082.78     1897.03    189.79 o 
   5   9   3       63.00      112.76    120.14 o 
   6   9   3     2990.51     3168.51    237.15 o 
   7   9   3      178.18      128.33    107.59 o 
   8   9   3     2606.06     2430.78    181.52 o 
   9   9   3      556.78      605.14    127.03 o 
  10   9   3     1618.89     1605.34    168.40 o 
  11   9   3       11.25      -16.34    107.88 o 
  12   9   3     1094.39     1061.15    189.60 o 
  13   9   3       95.43      102.26    140.59 o 
  14   9   3      372.05      466.20    168.64 o 
  15   9   3      108.12      211.92    159.45 o 
  16   9   3     2298.82     2539.43    269.42 o 
 -17  10   3       38.70      168.35    185.19 o 
 -16  10   3       74.60       39.95    158.72 o 
 -15  10   3        0.57       40.69    139.49 o 
 -14  10   3      152.36      151.86    151.44 o 
 -13  10   3       81.41      126.37    145.89 o 
 -12  10   3      655.53      654.95    178.81 o 
 -11  10   3       11.10       28.69    116.79 o 
 -10  10   3     2282.50     2635.93    257.62 o 
  -9  10   3      269.97      285.79    150.50 o 
  -8  10   3      201.84       82.93    127.34 o 
  -7  10   3      293.01      267.44    143.19 o 
  -6  10   3     2383.44     2277.22    149.71 o 
  -5  10   3       40.42       70.67     99.77 o 
  -4  10   3     3280.78     3139.05    192.92 o 
  -3  10   3      449.24      386.55    108.87 o 
  -2  10   3     5596.68     5613.69    241.24 o 
  -1  10   3      155.58      125.10     98.98 o 
   0  10   3     2413.71     2234.29    211.65 o 
   1  10   3       13.15        4.51     94.76 o 
   2  10   3      450.63      532.55    147.99 o 
   3  10   3       67.61      -13.47    125.04 o 
   4  10   3     1522.08     1732.68    201.54 o 
   5  10   3       11.26      -18.68    128.19 o 
   6  10   3     1922.96     2028.70    212.12 o 
   7  10   3       31.41        0.32    128.00 o 
   8  10   3     3061.30     3077.61    263.04 o 
   9  10   3      171.64      184.17    138.86 o 
  10  10   3      466.30      423.93    160.92 o 
  11  10   3       73.38      181.12    147.33 o 
  12  10   3      157.92      277.76    154.82 o 
  13  10   3      177.77      168.11    148.41 o 
  14  10   3      887.75      747.53    197.14 o 
 -14  11   3      408.68      332.07    199.56 o 
 -13  11   3       80.01      157.80    162.35 o 
 -12  11   3      371.63      363.07    167.79 o 
 -11  11   3        0.53       41.47    149.46 o 
 -10  11   3      837.67     1205.88    214.13 o 
  -9  11   3        3.93      -80.57    144.47 o 
  -8  11   3     2342.55     2501.55    260.21 o 
  -7  11   3      152.57      140.86    148.44 o 
  -6  11   3      754.45      778.08    178.42 o 
  -5  11   3      175.80      213.57    144.91 o 
  -4  11   3      958.14     1005.60    141.29 o 
  -3  11   3        1.15      -62.83     97.31 o 
  -2  11   3     1499.54     1450.23    190.30 o 
  -1  11   3       45.35       -4.32    126.05 o 
   0  11   3      221.55      226.38    141.88 o 
   1  11   3        6.04      108.97    140.29 o 
   2  11   3        0.03      -60.51    131.41 o 
   3  11   3        9.58       -4.87    201.41 o 
   4  11   3      179.09      103.91    132.08 o 
   5  11   3       43.36       78.13    145.08 o 
   6  11   3      799.40      710.10    165.73 o 
   7  11   3      167.97      287.11    148.25 o 
   8  11   3      569.96      731.68    183.73 o 
   9  11   3       92.65       98.34    143.92 o 
  10  11   3      342.36      541.75    175.95 o 
  11  11   3       29.91       22.64    154.50 o 
  -9  12   3        0.48       -3.39    151.35 o 
  -8  12   3      487.89      544.27    179.27 o 
  -7  12   3       73.38      195.83    197.88 o 
  -6  12   3       74.03       95.43    153.23 o 
  -5  12   3       64.88       -7.89    142.05 o 
  -4  12   3      260.26      122.72    210.51 o 
  -3  12   3        1.34       85.36    195.86 o 
  -2  12   3      349.82      301.38    167.41 o 
  -1  12   3       56.51       58.42    146.74 o 
   0  12   3      547.95      645.16    179.12 o 
   1  12   3       18.23      113.22    146.15 o 
   2  12   3      556.65      459.31    171.30 o 
   3  12   3       35.73      -41.06    144.04 o 
   4  12   3       94.26      112.09    158.46 o 
   5  12   3        3.03      -42.20    215.86 o 
   6  12   3      328.88      556.39    275.38 o 
 -25   0   4       37.31      284.35    197.20 o 
 -24   0   4      498.05      494.07    119.12 o 
 -23   0   4       22.69       11.03     91.56 o 
 -22   0   4     1037.36     1266.96    136.11 o 
 -21   0   4        3.02      -11.02     86.10 o 
 -20   0   4     4854.97     4543.08    200.32 o 
 -19   0   4      658.83      677.48    104.81 o 
 -18   0   4    23001.05    24691.62    672.02 o 
 -17   0   4       21.65       36.60     73.47 o 
 -16   0   4     8965.75     8426.63    381.73 o 
 -15   0   4      228.64      195.46     76.23 o 
 -14   0   4       36.88       46.54     50.91 o 
 -13   0   4       36.75       24.86     41.57 o 
 -12   0   4       22.61       16.95     30.42 o 
 -11   0   4       93.37       85.55     40.22 o 
 -10   0   4     5466.52     4457.23    619.41 o 
  -9   0   4       91.47      106.92     39.44 o 
  -8   0   4    35495.29    35592.00    959.61 o 
  -7   0   4        2.82        8.76     33.22 o 
  -6   0   4    49507.11    47145.51    833.23 o 
  -5   0   4     5244.97     4863.95    203.91 o 
  -4   0   4   313281.22   296591.69   1266.14 o 
  -3   0   4     5711.30     5137.93     97.28 o 
  -2   0   4    24009.98    23008.81    332.03 o 
  -1   0   4       12.53        0.33     22.99 o 
   0   0   4    21875.55    20426.62    710.10 o 
   1   0   4     2264.71     1805.47    116.75 o 
   2   0   4    65371.45    56164.21   6522.68 o 
   3   0   4     2818.97     2880.75     80.63 o 
   4   0   4        2.46       32.50     36.14 o 
   5   0   4      756.42      689.64     66.44 o 
   6   0   4     1052.77      700.81     70.56 o 
   7   0   4      117.97       25.75     49.72 o 
   8   0   4    13350.04    12419.71    352.51 o 
   9   0   4     3090.41     3411.93    327.75 o 
  10   0   4    20108.95    20588.04    376.48 o 
  11   0   4     2098.95     1584.84    238.73 o 
  12   0   4     2760.42     2607.69    160.23 o 
  13   0   4       47.97       89.85     83.08 o 
  14   0   4      704.21      763.61    115.08 o 
  15   0   4      879.37      709.54    121.68 o 
  16   0   4     8979.25     9127.60    488.66 o 
  17   0   4     1605.31     1592.83    255.09 o 
  18   0   4      278.51      431.02    176.13 o 
  19   0   4       99.31       52.16    178.04 o 
  20   0   4       98.19      243.83    193.08 o 
  21   0   4      160.61      151.58    193.49 o 
  22   0   4       30.57      291.16    216.67 o 
  23   0   4      197.97      398.25    232.91 o 
  24   0   4     1559.42     1439.89    310.18 o 
 -27   1   4      171.22       65.55    230.74 o 
 -26   1   4     3629.13     3736.51    230.58 o 
 -25   1   4      257.61      267.49    119.14 o 
 -24   1   4     5333.63     5319.99    249.76 o 
 -23   1   4        4.71       49.01     62.67 o 
 -22   1   4       10.65      -48.74     58.95 o 
 -21   1   4       29.14       70.82     58.18 o 
 -20   1   4      266.95      270.01     64.16 o 
 -19   1   4       21.26       -9.46     54.41 o 
 -18   1   4     2135.41     2162.31     98.84 o 
 -17   1   4       13.37        2.64     49.89 o 
 -16   1   4     7196.14     7568.33    152.35 o 
 -15   1   4       15.17       18.84     44.95 o 
 -14   1   4     2663.65     2680.05     89.65 o 
 -13   1   4      287.99      272.19     45.04 o 
 -12   1   4    16005.99    15808.81    355.60 o 
 -11   1   4        7.57       -9.46     30.91 o 
 -10   1   4    31922.93    32141.34    695.67 o 
  -9   1   4        7.75       -1.90     28.92 o 
  -8   1   4    44799.38    47575.54    658.28 o 
  -7   1   4     3178.77     2986.02    140.85 o 
  -6   1   4    43602.18    45500.39   1064.00 o 
  -5   1   4     1882.38     1994.45     63.91 o 
  -4   1   4       43.98       59.58     17.63 o 
  -3   1   4       69.78       88.82     18.58 o 
  -2   1   4    56659.84    55465.07    780.02 o 
  -1   1   4     1043.95      588.33    213.25 o 
   0   1   4    30317.63    30158.39    351.72 o 
   1   1   4      624.01      600.22     28.71 o 
   2   1   4    13178.26    13619.53    220.59 o 
   3   1   4     2941.99     2753.56    105.04 o 
   4   1   4    19107.25    18415.67    360.52 o 
   5   1   4       79.07       73.33     27.04 o 
   6   1   4    18058.25    18698.93    242.34 o 
   7   1   4     2033.55     2048.78     76.71 o 
   8   1   4    22259.19    22921.84    444.66 o 
   9   1   4     1648.30     1762.38     82.81 o 
  10   1   4     6230.15     6712.04    152.18 o 
  11   1   4       48.11       33.58     49.56 o 
  12   1   4      116.91      184.92     59.37 o 
  13   1   4        8.35       12.20     56.30 o 
  14   1   4     1649.36     1360.32    122.09 o 
  15   1   4     1525.35     1794.14    135.64 o 
  16   1   4    10834.03    10243.02    696.22 o 
  17   1   4     2976.27     2843.42    175.59 o 
  18   1   4     2733.38     2716.02    223.99 o 
  19   1   4      495.71      640.48    148.90 o 
  20   1   4     1519.84     1463.74    223.27 o 
  21   1   4      391.92      574.25    227.38 o 
  22   1   4      138.52      132.14    134.70 o 
  23   1   4       14.71        7.99    140.39 o 
  24   1   4        8.04       68.00    157.59 o 
 -27   2   4        0.15       26.75    119.66 o 
 -26   2   4      201.87      165.89    128.19 o 
 -25   2   4        9.61       -7.41    106.14 o 
 -24   2   4     2432.83     2812.32    201.02 o 
 -23   2   4      303.86      445.06    119.44 o 
 -22   2   4     5248.91     5573.82    251.40 o 
 -21   2   4     1191.03     1184.21    102.58 o 
 -20   2   4     2409.39     2496.93    114.57 o 
 -19   2   4      153.57      210.06     65.08 o 
 -18   2   4     4278.41     4354.95    130.97 o 
 -17   2   4       17.11        6.81     53.40 o 
 -16   2   4     9273.07     9541.02    265.54 o 
 -15   2   4      177.82      208.06     50.18 o 
 -14   2   4     4758.35     4588.49    204.63 o 
 -13   2   4      680.50      665.05     54.21 o 
 -12   2   4      737.09      721.04     52.12 o 
 -11   2   4      102.65       83.83     36.05 o 
 -10   2   4     2676.93     2684.28     73.65 o 
  -9   2   4       34.93       19.84     28.63 o 
  -8   2   4     9044.40     8771.38    137.57 o 
  -7   2   4      235.27      295.41     29.48 o 
  -6   2   4     7383.42     7211.52    197.54 o 
  -5   2   4        3.28       31.23     29.66 o 
  -4   2   4    59812.83    59007.30    971.56 o 
  -3   2   4       27.04       16.72     15.57 o 
  -2   2   4    30113.22    30135.66    227.60 o 
  -1   2   4      178.01      290.04     23.73 o 
   0   2   4    23048.07    22720.23    230.13 o 
   1   2   4     2783.49     2733.35     52.51 o 
   2   2   4     2696.04     2558.20     60.37 o 
   3   2   4        2.63        2.30     38.42 o 
   4   2   4     9694.09    10365.80    255.58 o 
   5   2   4      904.21      804.66     69.93 o 
   6   2   4      314.90      333.29     60.59 o 
   7   2   4      225.19      199.47     58.16 o 
   8   2   4    10740.05    10763.57    234.75 o 
   9   2   4     5352.39     5210.36    115.80 o 
  10   2   4    13015.87    13120.46    340.16 o 
  11   2   4     2107.46     2165.95     92.86 o 
  12   2   4     8517.68     8651.73    246.08 o 
  13   2   4     4122.32     3931.55    179.52 o 
  14   2   4    10789.36    10384.15    283.75 o 
  15   2   4     1039.55     1304.94    130.87 o 
  16   2   4     3773.78     4168.99    202.20 o 
  17   2   4      128.32      138.70     96.40 o 
  18   2   4        3.98      -44.27     89.45 o 
  19   2   4       13.24       56.72    105.38 o 
  20   2   4      242.18      282.18    145.34 o 
  21   2   4       12.21      -76.88    126.64 o 
  22   2   4      360.67      158.27    142.97 o 
  23   2   4       57.64       98.66    140.60 o 
 -26   3   4       26.08       52.96    115.54 o 
 -25   3   4        4.46      -18.64    115.56 o 
 -24   3   4       37.34       51.46    106.58 o 
 -23   3   4       14.24       85.62    108.45 o 
 -22   3   4       49.29       86.53    101.99 o 
 -21   3   4        0.98       59.75     97.71 o 
 -20   3   4     3642.62     3374.65    143.88 o 
 -19   3   4      105.01      160.36     70.15 o 
 -18   3   4      693.28      706.11     81.20 o 
 -17   3   4      116.61      175.62     58.99 o 
 -16   3   4    12584.95    12709.93    201.74 o 
 -15   3   4      570.43      555.41     60.93 o 
 -14   3   4    23298.00    23357.35    344.89 o 
 -13   3   4      440.28      497.94     53.79 o 
 -12   3   4    29989.43    30323.86    535.99 o 
 -11   3   4      158.29      117.44     37.54 o 
 -10   3   4    13497.86    13561.12    174.60 o 
  -9   3   4      271.39      304.89     35.13 o 
  -8   3   4      133.02      211.09     31.00 o 
  -7   3   4      846.47      870.43     62.18 o 
  -6   3   4     1038.53     1143.06     66.71 o 
  -5   3   4     1222.72     1311.78     66.87 o 
  -4   3   4     2684.01     2780.89     78.12 o 
  -3   3   4      333.72      365.43     30.02 o 
  -2   3   4     5449.25     3655.57   1176.53 o 
  -1   3   4      787.27      805.25     39.77 o 
   0   3   4     6090.71     6224.05     91.68 o 
   1   3   4     2097.92     2035.89     57.21 o 
   2   3   4    34856.07    36257.78    677.55 o 
   3   3   4     5143.73     5303.85    153.38 o 
   4   3   4   107323.48   117065.74   3416.90 o 
   5   3   4     6392.77     6556.44    178.69 o 
   6   3   4     8885.85     8943.77    323.55 o 
   7   3   4     1701.32     1713.42    125.07 o 
   8   3   4     4453.75     4449.38    167.38 o 
   9   3   4       49.98       16.15     64.00 o 
  10   3   4       16.75       30.80     64.28 o 
  11   3   4       95.02      176.46     80.29 o 
  12   3   4     1081.87      942.67    108.41 o 
  13   3   4      570.73      431.41     94.78 o 
  14   3   4     2024.26     1828.48    143.85 o 
  15   3   4     1917.31     1842.04    147.88 o 
  16   3   4       22.67      105.47     90.51 o 
  17   3   4      273.93      256.72    105.80 o 
  18   3   4     2771.25     2670.44    188.55 o 
  19   3   4     1163.15     1170.81    148.39 o 
  20   3   4      631.07      584.47    127.37 o 
  21   3   4      943.02     1178.82    194.44 o 
  22   3   4     1412.77     1588.00    218.80 o 
  23   3   4      536.79      596.46    185.89 o 
 -26   4   4      154.99      112.37    131.30 o 
 -25   4   4      662.61      782.47    152.14 o 
 -24   4   4     1651.97     1887.34    186.97 o 
 -23   4   4      501.15      375.89    124.56 o 
 -22   4   4      870.92     1138.67    151.59 o 
 -21   4   4       25.62      -11.41    101.60 o 
 -20   4   4     2700.95     2921.36    193.91 o 
 -19   4   4      518.08      553.45    117.42 o 
 -18   4   4     2569.97     2567.30    123.36 o 
 -17   4   4      237.47      238.65     65.91 o 
 -16   4   4      924.26      873.42     82.71 o 
 -15   4   4      253.08      289.58     61.83 o 
 -14   4   4      254.01      248.60     52.38 o 
 -13   4   4       12.83       11.90     42.88 o 
 -12   4   4      172.14      164.23     45.02 o 
 -11   4   4     1202.15     1164.58     59.65 o 
 -10   4   4     1439.42     1404.74     62.51 o 
  -9   4   4     5022.86     5376.35    110.52 o 
  -8   4   4     4451.23     4270.01    126.28 o 
  -7   4   4     1245.82     1302.40     76.81 o 
  -6   4   4    26369.13    27021.94    299.26 o 
  -5   4   4       71.41       87.37     27.84 o 
  -4   4   4    25790.57    26350.34    223.99 o 
  -3   4   4     5299.96     5256.16    100.96 o 
  -2   4   4    10871.10     6818.88   2052.61 o 
  -1   4   4     4890.14     5259.85     97.15 o 
   0   4   4      441.34      385.04     38.02 o 
   1   4   4     9420.17    10608.87    170.96 o 
   2   4   4      857.66      988.74     58.75 o 
   3   4   4      784.77      813.26     52.37 o 
   4   4   4     2324.89     2093.56    113.57 o 
   5   4   4      431.40      458.05     71.60 o 
   6   4   4     1386.89     1376.35    102.79 o 
   7   4   4      230.14      260.36     69.21 o 
   8   4   4     7116.47     7656.71    226.44 o 
   9   4   4       51.20       37.64     73.57 o 
  10   4   4     6769.62     7053.15    234.53 o 
  11   4   4      190.93      159.55     83.66 o 
  12   4   4     7147.45     7024.02    247.55 o 
  13   4   4      448.19      563.96    105.47 o 
  14   4   4     2217.85     2440.53    169.11 o 
  15   4   4     3930.88     3702.99    202.37 o 
  16   4   4      180.66      171.65    101.15 o 
  17   4   4      419.90      528.57    117.92 o 
  18   4   4        1.27        9.19     99.39 o 
  19   4   4        2.12       20.11    103.88 o 
  20   4   4      257.01      190.11    123.48 o 
  21   4   4      205.14      160.40    124.68 o 
  22   4   4       92.03      119.65    156.59 o 
 -25   5   4      697.78      687.27    156.75 o 
 -24   5   4      668.83      592.81    146.36 o 
 -23   5   4       78.29      140.78    121.16 o 
 -22   5   4       66.15       15.03    101.74 o 
 -21   5   4      474.78      392.48    122.10 o 
 -20   5   4      430.32      336.61    119.87 o 
 -19   5   4     1497.41     1447.17    157.85 o 
 -18   5   4      202.22      370.19    113.39 o 
 -17   5   4     2105.84     2170.53    173.93 o 
 -16   5   4     1881.30     1743.13    105.54 o 
 -15   5   4      149.29      151.12     67.19 o 
 -14   5   4     4450.55     4554.83    141.20 o 
 -13   5   4      330.68      330.33     63.78 o 
 -12   5   4     4499.34     4458.01    146.70 o 
 -11   5   4      709.86      739.61     60.19 o 
 -10   5   4     7820.46     7610.80    136.30 o 
  -9   5   4      863.80      816.62     70.38 o 
  -8   5   4     2327.10     2399.52    106.91 o 
  -7   5   4       75.53       84.42     50.65 o 
  -6   5   4     3840.07     3957.67    127.34 o 
  -5   5   4       23.47       22.23     33.81 o 
  -4   5   4      701.87      706.87     51.15 o 
  -3   5   4       60.81       78.93     35.54 o 
  -2   5   4     1559.35      782.34    333.96 o 
  -1   5   4     4212.93     4178.76     97.69 o 
   0   5   4     1792.87     1679.23     72.09 o 
   1   5   4      579.99      576.11     56.68 o 
   2   5   4    10298.07    10038.32    178.65 o 
   3   5   4       76.53      102.47     41.97 o 
   4   5   4     1967.74     1849.61     76.64 o 
   5   5   4     3868.10     3671.55    159.02 o 
   6   5   4     2316.11     2111.96    129.14 o 
   7   5   4     3562.63     3378.80    162.45 o 
   8   5   4     5028.46     5165.61    329.80 o 
   9   5   4     4878.76     4719.17    200.84 o 
  10   5   4      780.35      837.54    114.21 o 
  11   5   4      312.76      381.44    101.68 o 
  12   5   4      804.78      660.83    115.88 o 
  13   5   4        7.28      103.40     96.86 o 
  14   5   4      494.05      451.05    112.92 o 
  15   5   4     1170.89     1106.65    139.94 o 
  16   5   4      700.94      757.93    132.64 o 
  17   5   4      403.33      350.05    123.97 o 
  18   5   4      376.66      376.84    129.63 o 
  19   5   4       97.78       68.04    112.44 o 
  20   5   4      482.68      647.02    168.84 o 
  21   5   4      353.59      229.10    134.12 o 
 -24   6   4      151.99      111.37    143.51 o 
 -23   6   4      233.75      288.72    127.91 o 
 -22   6   4      114.95      105.23    121.73 o 
 -21   6   4      490.54      460.95    134.05 o 
 -20   6   4      266.70      301.68    124.26 o 
 -19   6   4      438.88      315.37    119.16 o 
 -18   6   4     3612.75     3241.84    215.54 o 
 -17   6   4       55.21       84.79     90.14 o 
 -16   6   4     1372.31     1407.32    154.04 o 
 -15   6   4      209.29      190.69     84.74 o 
 -14   6   4       19.78       41.52     62.30 o 
 -13   6   4       46.15       54.48     62.11 o 
 -12   6   4       30.65       47.63     58.00 o 
 -11   6   4     1576.07     1636.85     97.00 o 
 -10   6   4     6790.96     6943.86    169.90 o 
  -9   6   4     4887.79     4986.95    145.35 o 
  -8   6   4     5709.99     5637.52    164.72 o 
  -7   6   4     3842.49     3658.46    135.26 o 
  -6   6   4     1977.24     2035.16    106.95 o 
  -5   6   4      183.20      168.02     45.88 o 
  -4   6   4     6653.40     6453.08    138.02 o 
  -3   6   4     1385.63     1379.41     73.72 o 
  -2   6   4     5253.65     3105.85   1219.15 o 
  -1   6   4     3075.61     2984.61     99.75 o 
   0   6   4     1756.74     1628.37     90.67 o 
   1   6   4     1433.91     1338.51     85.65 o 
   2   6   4     4180.40     4200.99    132.73 o 
   3   6   4      776.96      894.24     73.80 o 
   4   6   4       89.15      137.60     50.64 o 
   5   6   4      191.21      148.28     77.24 o 
   6   6   4     2798.79     2774.52    157.76 o 
   7   6   4      199.01      262.64     90.47 o 
   8   6   4      801.71      866.27    114.84 o 
   9   6   4       75.73       87.33     87.45 o 
  10   6   4     3617.65     3320.15    187.81 o 
  11   6   4      195.31      227.38     95.33 o 
  12   6   4      118.58      170.19     95.78 o 
  13   6   4     1108.72     1049.31    139.88 o 
  14   6   4      151.46      180.40    105.14 o 
  15   6   4     1963.63     1844.62    174.94 o 
  16   6   4       47.10       66.79    113.97 o 
  17   6   4      891.75      823.04    143.05 o 
  18   6   4       36.22        4.76    111.66 o 
  19   6   4     1099.35     1039.74    166.28 o 
  20   6   4      183.67      142.39    146.26 o 
 -23   7   4        8.27      -50.46    141.57 o 
 -22   7   4       18.73       14.29    124.30 o 
 -21   7   4      690.79      649.23    152.61 o 
 -20   7   4       12.78      182.96    120.92 o 
 -19   7   4      254.19      279.65    128.75 o 
 -18   7   4      554.85      622.23    139.21 o 
 -17   7   4       66.67       27.87     98.49 o 
 -16   7   4       22.65      -27.20     94.72 o 
 -15   7   4     1575.33     1335.90    154.88 o 
 -14   7   4      827.21      978.69    136.35 o 
 -13   7   4      117.82       90.98     71.11 o 
 -12   7   4      649.43      580.44     80.17 o 
 -11   7   4        7.52       -9.00     62.63 o 
 -10   7   4      971.18     1012.41     87.94 o 
  -9   7   4      670.04      720.68     79.86 o 
  -8   7   4     2237.63     2145.94    117.92 o 
  -7   7   4     9530.76     9145.24    219.98 o 
  -6   7   4       19.68       25.30     61.81 o 
  -5   7   4     5541.00     5223.89    138.37 o 
  -4   7   4      575.74      567.36     64.21 o 
  -3   7   4     1468.63     1479.80     93.50 o 
  -2   7   4     1541.68     1086.09    308.53 o 
  -1   7   4     4331.75     4307.32    144.24 o 
   0   7   4     5388.62     5181.28    157.78 o 
   1   7   4       14.55       24.78     63.92 o 
   2   7   4      232.01      194.69     67.93 o 
   3   7   4      328.95      388.22     71.40 o 
   4   7   4     1320.18     1100.79    116.20 o 
   5   7   4      406.42      550.42    103.32 o 
   6   7   4     1651.64     1895.46    146.68 o 
   7   7   4     1176.89      921.30    117.96 o 
   8   7   4      130.81       93.61     94.77 o 
   9   7   4      959.23     1181.09    131.55 o 
  10   7   4      713.23      770.12    123.12 o 
  11   7   4      960.35     1029.94    135.09 o 
  12   7   4       15.96      -34.77     86.74 o 
  13   7   4     1209.71     1183.62    149.95 o 
  14   7   4      817.36      986.84    147.72 o 
  15   7   4       12.68        2.97    109.61 o 
  16   7   4      187.32      172.28    118.20 o 
  17   7   4      142.35      350.99    130.19 o 
  18   7   4      453.81      457.04    164.90 o 
  19   7   4      146.06       39.06    139.14 o 
 -21   8   4     1490.22     1603.72    209.56 o 
 -20   8   4       47.00       77.80    129.35 o 
 -19   8   4      840.45      995.17    168.44 o 
 -18   8   4      128.69       83.43    110.88 o 
 -17   8   4       29.05      -35.22    110.73 o 
 -16   8   4      507.72      537.41    139.71 o 
 -15   8   4     2885.31     2868.37    210.94 o 
 -14   8   4      128.09       69.54    104.17 o 
 -13   8   4     6356.59     6048.91    278.36 o 
 -12   8   4      111.33      109.38    105.86 o 
 -11   8   4     2651.38     2537.89    128.11 o 
 -10   8   4      128.38      144.08     71.82 o 
  -9   8   4      643.64      651.03     88.39 o 
  -8   8   4       50.82       25.55     74.63 o 
  -7   8   4     4547.94     4331.36    168.50 o 
  -6   8   4      367.64      294.82     79.16 o 
  -5   8   4        4.39      -38.06     77.28 o 
  -4   8   4      209.54      263.22     93.43 o 
  -3   8   4     3901.53     3797.16    147.06 o 
  -2   8   4     1165.83      793.57    255.61 o 
  -1   8   4      261.55      249.34     72.44 o 
   0   8   4      837.10      747.55     90.56 o 
   1   8   4     5820.66     5811.81    202.57 o 
   2   8   4      133.29      105.31    100.32 o 
   3   8   4    12081.41    11663.68    312.96 o 
   4   8   4     1592.42     1484.60    139.66 o 
   5   8   4     6280.97     6281.47    245.66 o 
   6   8   4      521.44      477.35    107.24 o 
   7   8   4       55.65       33.22     91.19 o 
   8   8   4      226.26      300.72    107.84 o 
   9   8   4     1643.77     1339.13    150.22 o 
  10   8   4      201.30      196.72    104.73 o 
  11   8   4     1329.44     1338.26    156.69 o 
  12   8   4       51.61        8.08    104.42 o 
  13   8   4     1619.04     1768.39    185.21 o 
  14   8   4       32.58      -39.46    115.73 o 
  15   8   4      173.41      204.32    127.40 o 
  16   8   4      328.90      311.19    148.69 o 
  17   8   4      113.82       13.59    190.54 o 
  18   8   4       51.36      164.64    157.07 o 
 -19   9   4      726.69      646.88    169.57 o 
 -18   9   4        0.49       -9.93    123.41 o 
 -17   9   4       61.20       -3.95    116.73 o 
 -16   9   4      454.55      403.34    137.36 o 
 -15   9   4     1417.84     1398.71    170.56 o 
 -14   9   4       16.79       66.64    113.21 o 
 -13   9   4      438.70      430.60    131.09 o 
 -12   9   4      414.70      573.30    136.02 o 
 -11   9   4       74.71      121.23    106.21 o 
 -10   9   4     1016.46      982.19    135.42 o 
  -9   9   4      426.14      661.76     99.05 o 
  -8   9   4      161.47      111.61     85.48 o 
  -7   9   4     3095.00     2947.78    173.37 o 
  -6   9   4       54.25        4.92     89.59 o 
  -5   9   4     1470.53     1758.60    148.04 o 
  -4   9   4      247.00      256.94    100.39 o 
  -3   9   4     1253.36     1365.89    136.57 o 
  -2   9   4      651.12      377.97    150.79 o 
  -1   9   4      951.98     1026.92    105.75 o 
   0   9   4       49.02       83.54     79.06 o 
   1   9   4       35.04      -31.42     83.87 o 
   2   9   4      177.55      264.64    118.52 o 
   3   9   4     1025.50      909.15    151.12 o 
   4   9   4      351.30      536.12    139.37 o 
   5   9   4      848.12      825.16    132.93 o 
   6   9   4       21.45      114.16    102.72 o 
   7   9   4     2222.64     1796.67    164.98 o 
   8   9   4        5.54      -23.02     95.28 o 
   9   9   4      709.95      569.59    128.69 o 
  10   9   4        1.95       17.41    105.14 o 
  11   9   4     2370.66     2312.15    196.76 o 
  12   9   4      349.98      450.78    159.15 o 
  13   9   4     1878.85     2000.71    235.36 o 
  14   9   4      215.26      211.16    148.52 o 
  15   9   4      101.35      123.23    155.36 o 
  16   9   4       32.40       39.35    164.02 o 
 -17  10   4      436.40      260.21    192.77 o 
 -16  10   4        5.83      -43.23    155.20 o 
 -15  10   4      179.39      276.24    159.84 o 
 -14  10   4       52.81      109.03    152.46 o 
 -13  10   4     2097.56     1963.39    245.28 o 
 -12  10   4       78.04       45.21    141.83 o 
 -11  10   4      940.49     1137.48    200.55 o 
 -10  10   4        6.63      -57.66    126.33 o 
  -9  10   4     5106.92     4831.97    326.59 o 
  -8  10   4      113.17       71.77    110.32 o 
  -7  10   4     3353.89     3432.61    177.01 o 
  -6  10   4      236.24      192.39    102.57 o 
  -5  10   4     1330.09     1279.09    142.41 o 
  -4  10   4       38.95       36.78    100.80 o 
  -3  10   4      865.29      845.01    129.78 o 
  -2  10   4       10.06       39.13     94.74 o 
  -1  10   4     2578.84     2239.03    213.46 o 
   0  10   4        5.04     -107.88    149.32 o 
   1  10   4     3420.84     3253.60    254.14 o 
   2  10   4       61.60       28.46    104.94 o 
   3  10   4      452.99      402.26    150.07 o 
   4  10   4        4.51       -8.09    117.91 o 
   5  10   4     1744.06     1788.67    206.74 o 
   6  10   4      108.51      289.73    136.67 o 
   7  10   4     1112.39     1184.12    185.54 o 
   8  10   4      151.10      164.63    109.49 o 
   9  10   4      126.81       74.84    124.72 o 
  10  10   4        3.63       18.93    136.09 o 
  11  10   4        3.36      -38.98    132.34 o 
  12  10   4       59.68      -45.02    137.79 o 
  13  10   4       89.63       63.51    161.99 o 
 -14  11   4        0.06      -41.73    171.74 o 
 -13  11   4       61.89      -58.97    154.33 o 
 -12  11   4        7.66        8.76    141.83 o 
 -11  11   4      333.66      420.48    168.00 o 
 -10  11   4        1.92       45.98    144.03 o 
  -9  11   4     1752.12     1611.72    227.41 o 
  -8  11   4        4.16       57.84    138.61 o 
  -7  11   4      607.15      717.62    181.97 o 
  -6  11   4       12.74       61.87    114.33 o 
  -5  11   4      376.45      331.19    120.07 o 
  -4  11   4        3.51       54.13    111.59 o 
  -3  11   4     1725.41     1622.54    197.79 o 
  -2  11   4       64.63       63.55    133.88 o 
  -1  11   4     1493.61     1520.93    201.45 o 
   0  11   4       35.59      -62.88    128.37 o 
   1  11   4     2227.80     2198.46    231.02 o 
   2  11   4      144.13      184.00    148.93 o 
   3  11   4       64.88       33.58    143.85 o 
   4  11   4       15.35      -55.82    195.42 o 
   5  11   4      127.20       82.96    196.10 o 
   6  11   4       50.68       81.92    125.76 o 
   7  11   4     2216.28     2235.52    247.96 o 
   8  11   4      332.67      394.03    164.35 o 
   9  11   4     1825.03     2068.53    240.63 o 
  10  11   4      114.62      166.40    156.20 o 
  -9  12   4     2263.99     2408.27    279.09 o 
  -8  12   4       23.18      118.49    159.68 o 
  -7  12   4     1359.45     1573.45    234.94 o 
  -6  12   4       19.64      118.01    215.06 o 
  -5  12   4        1.62      -70.86    199.13 o 
  -3  12   4      108.98      285.14    147.56 o 
  -2  12   4       53.15       77.33    150.38 o 
  -1  12   4     1937.24     1996.19    229.54 o 
   0  12   4      528.78      441.36    173.82 o 
   1  12   4     1727.65     1758.17    228.73 o 
   2  12   4      101.20      150.18    153.95 o 
   3  12   4      233.38      254.72    165.79 o 
   4  12   4       12.29       21.21    156.00 o 
   5  12   4      231.42      164.30    172.94 o 
 -27   1   5      496.02      388.06    174.56 o 
 -26   1   5        0.16       34.64    108.93 o 
 -25   1   5      305.95      390.01    123.46 o 
 -24   1   5        3.38       49.97     78.73 o 
 -23   1   5     1074.68     1006.93    104.42 o 
 -22   1   5      227.02      289.74     83.22 o 
 -21   1   5       91.28       91.89     66.44 o 
 -20   1   5       15.32       22.15     60.88 o 
 -19   1   5     2003.10     1981.58    100.12 o 
 -18   1   5      165.23      145.20     57.45 o 
 -17   1   5      225.49      273.81     56.75 o 
 -16   1   5       60.84       75.10     51.56 o 
 -15   1   5      713.17      744.20     61.74 o 
 -14   1   5      107.94      111.28     44.07 o 
 -13   1   5     5121.54     5112.71    137.58 o 
 -12   1   5        2.43       -2.71     36.95 o 
 -11   1   5     2955.55     3097.68    105.49 o 
 -10   1   5        4.68      -30.27     30.47 o 
  -9   1   5      858.15      962.02     47.84 o 
  -8   1   5      374.00      425.56     40.36 o 
  -7   1   5     8696.82     9107.06    157.47 o 
  -6   1   5        3.30       16.51     31.01 o 
  -5   1   5     3102.71     3313.79     86.72 o 
  -4   1   5      167.54      137.12     23.87 o 
  -3   1   5     3207.39     3403.22     63.53 o 
  -2   1   5     1428.11     1534.90     44.90 o 
  -1   1   5     1996.67     1398.34    461.89 o 
   0   1   5     1387.03     1151.61     40.31 o 
   1   1   5      565.88      530.26     32.07 o 
   2   1   5      640.24      738.66     35.78 o 
   3   1   5     3211.67     3981.15    103.13 o 
   4   1   5       12.92       26.62     27.93 o 
   5   1   5     7782.56     8795.72    273.90 o 
   6   1   5      667.11      760.26     46.99 o 
   7   1   5     3990.32     4379.97    109.15 o 
   8   1   5       89.67      158.67     43.94 o 
   9   1   5      235.13      175.33     48.41 o 
  10   1   5       64.40       97.20     50.19 o 
  11   1   5      188.20      238.72     57.69 o 
  12   1   5       28.26       36.12     55.54 o 
  13   1   5     1262.88     1044.74    109.62 o 
  14   1   5        3.27      -10.78     77.75 o 
  15   1   5       22.78       69.55     81.96 o 
  16   1   5     1089.93     1265.28    135.09 o 
  17   1   5     1168.25     1203.66    162.75 o 
  18   1   5      146.27      274.68    139.19 o 
  19   1   5      251.86      330.92    137.60 o 
  20   1   5      105.65      160.23    128.65 o 
  21   1   5        3.61      -12.97    132.24 o 
  22   1   5       17.86       66.07    139.83 o 
  23   1   5      133.84      -47.56    132.90 o 
 -27   2   5      303.08      331.79    130.58 o 
 -26   2   5       46.43      119.93    114.70 o 
 -25   2   5      140.22       80.29    108.92 o 
 -24   2   5      378.91      351.05    118.84 o 
 -23   2   5     1238.13     1359.91    131.71 o 
 -22   2   5      119.26      143.06     75.79 o 
 -21   2   5     1486.90     1411.09    108.67 o 
 -20   2   5      129.38      117.92     70.54 o 
 -19   2   5       69.50       70.83     58.26 o 
 -18   2   5       64.11       43.15     58.23 o 
 -17   2   5     1936.19     1925.89     92.55 o 
 -16   2   5       19.68       -3.43     49.44 o 
 -15   2   5     4678.05     4648.67    179.67 o 
 -14   2   5      178.78      228.35     49.96 o 
 -13   2   5      193.68      166.16     44.39 o 
 -12   2   5     1453.38     1450.39     65.55 o 
 -11   2   5     2968.29     2894.16     79.90 o 
 -10   2   5     2285.66     2330.10     68.30 o 
  -9   2   5     1794.06     2001.41     64.02 o 
  -8   2   5     3360.11     3201.25    103.09 o 
  -7   2   5     2869.61     2703.83     91.59 o 
  -6   2   5      203.41      193.92     40.37 o 
  -5   2   5     5531.24     5326.57    115.49 o 
  -4   2   5      568.19      547.63     28.62 o 
  -3   2   5     9111.35     9029.35    109.39 o 
  -2   2   5      488.63      317.63    117.84 o 
  -1   2   5      530.82      598.76     32.82 o 
   0   2   5        5.29       12.92     20.11 o 
   1   2   5       12.54       13.58     21.11 o 
   2   2   5      644.34      658.37     33.77 o 
   3   2   5    20900.37    22548.67    381.89 o 
   4   2   5      110.23       62.18     33.23 o 
   5   2   5     2214.01     2076.09    104.30 o 
   6   2   5     1651.72     1483.65     98.97 o 
   7   2   5     3092.65     3068.46    101.54 o 
   8   2   5     4367.55     4552.86    103.31 o 
   9   2   5     1658.22     1765.63     62.28 o 
  10   2   5     1721.52     1807.08    107.79 o 
  11   2   5      192.70       93.93     78.78 o 
  12   2   5     1052.50      975.44    107.57 o 
  13   2   5      832.35      750.39    106.63 o 
  14   2   5        9.00      -18.30     78.76 o 
  15   2   5     2546.26     2742.31    173.72 o 
  16   2   5      464.69      340.34    106.90 o 
  17   2   5      692.75      789.39    125.41 o 
  18   2   5      207.51      273.70    139.86 o 
  19   2   5     1566.01     1162.97    186.24 o 
  20   2   5       28.83      -15.62    127.79 o 
  21   2   5      310.97      260.28    147.70 o 
  22   2   5       27.41      246.03    150.04 o 
  23   2   5      504.30      538.65    194.92 o 
 -26   3   5       79.05       44.34    116.98 o 
 -25   3   5       95.56       80.97    113.39 o 
 -24   3   5       83.89       90.03    109.93 o 
 -23   3   5       87.05       49.66    103.92 o 
 -22   3   5      153.34      192.23    109.10 o 
 -21   3   5       12.71      -27.58     66.55 o 
 -20   3   5       22.42       25.46     68.31 o 
 -19   3   5      197.97      174.83     71.03 o 
 -18   3   5      702.23      694.86     81.51 o 
 -17   3   5      149.11      162.46     63.02 o 
 -16   3   5     4135.24     3906.03    118.18 o 
 -15   3   5      220.34      205.72     54.33 o 
 -14   3   5     3355.24     3199.14     99.58 o 
 -13   3   5      185.85      169.32     44.23 o 
 -12   3   5      772.69      796.04     53.78 o 
 -11   3   5      246.70      234.72     39.97 o 
 -10   3   5       15.02       12.07     29.30 o 
  -9   3   5      191.67      258.51     55.09 o 
  -8   3   5     3847.25     3887.35    117.89 o 
  -7   3   5    11314.97    12276.95    197.55 o 
  -6   3   5      140.52       82.63     43.79 o 
  -5   3   5       72.78       69.03     40.35 o 
  -4   3   5      857.73      959.38     39.86 o 
  -3   3   5     1303.48     1274.23     46.24 o 
  -2   3   5     1863.90     1504.66     50.27 o 
  -1   3   5     4368.23     4866.51     85.95 o 
   0   3   5     5273.22     5285.40     88.72 o 
   1   3   5     4090.60     4381.90     82.67 o 
   2   3   5     7533.94     7723.19     99.50 o 
   3   3   5     1674.96     1575.66     56.68 o 
   4   3   5     9887.93    10065.63    243.09 o 
   5   3   5      235.74      235.35     60.14 o 
   6   3   5       11.15       16.99     52.90 o 
   7   3   5     2014.08     2262.67    126.16 o 
   8   3   5      856.95      956.64     95.05 o 
   9   3   5       26.68       48.31     63.94 o 
  10   3   5     1886.78     1753.66    127.34 o 
  11   3   5      779.54      773.66    103.42 o 
  12   3   5      215.82      275.37     94.72 o 
  13   3   5      920.09      805.71    114.45 o 
  14   3   5      821.89      517.01    104.93 o 
  15   3   5        0.40       81.91     95.05 o 
  16   3   5      129.25       70.52     93.52 o 
  17   3   5        6.72      -11.55     97.47 o 
  18   3   5      503.06      790.84    134.77 o 
  19   3   5        6.43        9.22     97.70 o 
  20   3   5     1011.60      986.55    184.36 o 
  21   3   5      132.57       62.32    140.28 o 
  22   3   5       68.25      199.40    161.55 o 
 -26   4   5      789.92      829.34    153.17 o 
 -25   4   5       13.73        4.79    115.15 o 
 -24   4   5     1282.99     1270.63    162.08 o 
 -23   4   5       41.40       61.73    104.06 o 
 -22   4   5      341.98      303.43    120.44 o 
 -21   4   5      698.13      629.38    126.37 o 
 -20   4   5       17.06      112.13    102.60 o 
 -19   4   5     2484.41     2575.30    128.09 o 
 -18   4   5       11.82       15.96     66.60 o 
 -17   4   5      848.39      867.19     87.52 o 
 -16   4   5      135.05      140.61     65.49 o 
 -15   4   5      205.55      128.76     65.31 o 
 -14   4   5     1354.02     1330.32     87.43 o 
 -13   4   5      313.17      285.41     63.63 o 
 -12   4   5      960.01      959.91     59.27 o 
 -11   4   5     1547.24     1599.10     81.67 o 
 -10   4   5     4315.55     4275.22    124.30 o 
  -9   4   5     5222.54     5416.82    149.27 o 
  -8   4   5     5771.38     5301.38    144.44 o 
  -7   4   5      922.25     1088.34     76.59 o 
  -6   4   5     8726.74     9071.31    179.19 o 
  -5   4   5     2662.15     2645.11     67.20 o 
  -4   4   5     3759.03     3639.86     85.25 o 
  -3   4   5     4113.31     3904.90    390.07 o 
  -2   4   5      223.21      249.40     36.06 o 
  -1   4   5     7100.59     7967.56    169.23 o 
   0   4   5      884.77      956.92     50.25 o 
   1   4   5    12703.17    14480.84    273.05 o 
   2   4   5      287.03      229.40     34.92 o 
   3   4   5      428.87      406.07     42.96 o 
   4   4   5     3693.55     3986.69    153.87 o 
   5   4   5     1120.25     1221.88    101.40 o 
   6   4   5     3396.35     3475.13    154.51 o 
   7   4   5     2346.22     2414.42    136.59 o 
   8   4   5     1876.47     1792.72    130.12 o 
   9   4   5     1663.38     1701.63    134.64 o 
  10   4   5     3037.94     3113.65    170.19 o 
  11   4   5     3298.32     3634.92    184.42 o 
  12   4   5       32.91       56.31     83.58 o 
  13   4   5      110.79      207.10     95.09 o 
  14   4   5     1456.85     1338.76    142.79 o 
  15   4   5     1288.19     1138.09    140.47 o 
  16   4   5        0.43       94.40    100.14 o 
  17   4   5      197.06      249.66    114.54 o 
  18   4   5     1127.08     1130.64    153.81 o 
  19   4   5       29.34       50.08    115.38 o 
  20   4   5      662.23      716.59    143.88 o 
  21   4   5       65.25       53.25    149.78 o 
  22   4   5      325.43      369.95    191.23 o 
 -25   5   5      618.30      639.33    152.85 o 
 -24   5   5       57.83      161.30    126.72 o 
 -23   5   5       17.46       42.72    108.14 o 
 -22   5   5      581.43      541.38    131.13 o 
 -21   5   5     1722.29     1632.44    171.96 o 
 -20   5   5     2373.97     2613.77    197.63 o 
 -19   5   5     1020.67      793.82    131.52 o 
 -18   5   5     2623.96     2499.09    150.77 o 
 -17   5   5       35.96       80.34     69.36 o 
 -16   5   5     2339.03     2445.99    118.68 o 
 -15   5   5      834.74      900.93     83.35 o 
 -14   5   5     3339.39     3349.17    128.14 o 
 -13   5   5     2619.10     2420.28    111.32 o 
 -12   5   5     1083.84     1080.38     82.64 o 
 -11   5   5     1273.80     1157.19     80.75 o 
 -10   5   5      501.70      511.35     76.61 o 
  -9   5   5      539.75      611.20     72.73 o 
  -8   5   5      944.58     1034.84     83.29 o 
  -7   5   5      341.33      329.33     38.19 o 
  -6   5   5     1635.30     1726.69     65.29 o 
  -5   5   5      478.18      527.69     64.63 o 
  -4   5   5     9623.49     9557.46    150.22 o 
  -3   5   5     3539.35     2851.06    804.25 o 
  -2   5   5     6514.66     6659.75    121.97 o 
  -1   5   5     1787.74     1629.61     67.36 o 
   0   5   5     4169.23     3992.15     97.00 o 
   1   5   5      121.93      222.13     41.83 o 
   2   5   5     3701.69     3507.41    109.74 o 
   3   5   5      210.96      212.35     46.66 o 
   4   5   5     1820.76     1806.10    122.50 o 
   5   5   5     9098.12     9696.31    254.39 o 
   6   5   5     1182.44     1068.95    104.41 o 
   7   5   5      628.88      563.01     97.31 o 
   8   5   5      109.96       57.07     84.23 o 
   9   5   5      415.14      492.78     99.00 o 
  10   5   5     1357.75     1470.94    136.99 o 
  11   5   5     2821.89     2706.77    211.04 o 
  12   5   5     2757.37     2742.32    175.99 o 
  13   5   5      338.94      324.65    107.91 o 
  14   5   5     4213.48     3835.75    217.09 o 
  15   5   5       40.97       80.89    101.80 o 
  16   5   5     2006.26     2024.92    176.24 o 
  17   5   5      226.79      280.39    119.84 o 
  18   5   5      185.23      259.57    123.63 o 
  19   5   5        0.47      -13.82    112.07 o 
  20   5   5      204.14      146.59    129.89 o 
  21   5   5        1.25       12.78    126.02 o 
 -24   6   5      396.35      324.09    133.33 o 
 -23   6   5      121.95      289.28    132.69 o 
 -22   6   5      313.99      402.57    133.27 o 
 -21   6   5       27.24       37.03    113.91 o 
 -20   6   5      607.19      444.88    130.63 o 
 -19   6   5     1332.42     1352.52    164.15 o 
 -18   6   5     1787.75     1828.75    176.55 o 
 -17   6   5     1007.79     1126.55    149.40 o 
 -16   6   5      309.47      347.60     75.52 o 
 -15   6   5      276.62      223.69     71.31 o 
 -14   6   5     1934.09     1725.22    107.08 o 
 -13   6   5       85.50       53.86     61.56 o 
 -12   6   5     7186.14     7233.69    181.66 o 
 -11   6   5      680.06      615.12     78.12 o 
 -10   6   5    10128.02    10187.24    228.36 o 
  -9   6   5     2893.15     2870.24    129.62 o 
  -8   6   5     3074.82     3113.94    133.85 o 
  -7   6   5        1.75       31.01     57.19 o 
  -6   6   5     2711.90     2637.62     90.72 o 
  -5   6   5     2219.31     2390.68     88.26 o 
  -4   6   5     4005.13     3953.14    110.89 o 
  -3   6   5     1185.68      807.75    275.01 o 
  -2   6   5     2705.45     2657.67     96.24 o 
  -1   6   5     1814.51     1682.10     75.63 o 
   0   6   5      163.26      145.36     50.90 o 
   1   6   5      817.38      884.47     75.84 o 
   2   6   5      975.50     1067.34     79.32 o 
   3   6   5      102.08      165.42     57.15 o 
   4   6   5     9079.02     9234.23    257.78 o 
   5   6   5     2573.82     2615.70    154.61 o 
   6   6   5     7034.45     7353.32    244.48 o 
   7   6   5      286.80      186.24     88.06 o 
   8   6   5     5006.88     4658.11    270.07 o 
   9   6   5      125.25       61.38     88.69 o 
  10   6   5     1283.25     1486.65    141.53 o 
  11   6   5       10.55       -8.17     90.24 o 
  12   6   5      187.20      126.42     95.16 o 
  13   6   5     2828.87     2385.31    180.29 o 
  14   6   5      247.46      271.17    113.97 o 
  15   6   5     1386.25     1042.83    150.83 o 
  16   6   5       97.25      162.43    115.71 o 
  17   6   5       40.52       37.09    114.08 o 
  18   6   5      117.47      117.65    123.36 o 
  19   6   5       13.05       33.40    123.30 o 
  20   6   5      102.07       83.78    130.93 o 
 -23   7   5        6.32       95.21    143.60 o 
 -22   7   5     1538.08     1817.40    198.36 o 
 -21   7   5      213.50      110.70    126.17 o 
 -20   7   5     1547.00     1578.36    183.43 o 
 -19   7   5        1.03      -56.99    112.85 o 
 -18   7   5     1552.61     1734.00    183.50 o 
 -17   7   5      114.41      229.61    112.15 o 
 -16   7   5      406.50      427.72    118.52 o 
 -15   7   5      517.16      471.57    120.86 o 
 -14   7   5      586.78      712.32     89.75 o 
 -13   7   5       94.40      160.76     76.15 o 
 -12   7   5      958.52     1066.04     95.79 o 
 -11   7   5      713.60      720.94     86.27 o 
 -10   7   5      899.50      886.90     86.66 o 
  -9   7   5     1206.82     1157.17    102.74 o 
  -8   7   5       22.48       -2.11     63.78 o 
  -7   7   5     4893.95     4625.15    166.65 o 
  -6   7   5     3798.49     3536.63    147.59 o 
  -5   7   5     2626.14     2665.36    129.72 o 
  -4   7   5    16009.10    15985.11    233.60 o 
  -3   7   5      110.74       73.80     40.72 o 
  -2   7   5    12629.66    12498.88    209.45 o 
  -1   7   5      502.00      571.34     76.53 o 
   0   7   5     4574.17     4474.66    149.61 o 
   1   7   5        0.46      -24.05     57.64 o 
   2   7   5     2877.75     3016.59    128.15 o 
   3   7   5      941.70     1049.70    116.17 o 
   4   7   5      542.68      466.82    103.26 o 
   5   7   5      190.55      149.36     91.68 o 
   6   7   5     2826.68     2695.81    168.46 o 
   7   7   5      121.97      120.38     92.08 o 
   8   7   5      218.59      183.98    101.44 o 
   9   7   5      236.66      133.58     96.79 o 
  10   7   5        3.41       -0.37     89.39 o 
  11   7   5      123.53      216.40    105.64 o 
  12   7   5      775.01      733.63    128.09 o 
  13   7   5      347.63      359.81    119.02 o 
  14   7   5     3309.86     3338.34    224.69 o 
  15   7   5      262.78      382.08    126.91 o 
  16   7   5     2538.65     2763.35    220.27 o 
  17   7   5       91.59      109.21    118.25 o 
  18   7   5     1028.67     1045.45    171.06 o 
 -21   8   5       14.81        3.13    137.30 o 
 -20   8   5        4.38       42.48    114.09 o 
 -19   8   5       38.19      114.62    121.76 o 
 -18   8   5       51.15      -81.51    102.58 o 
 -17   8   5      149.30      112.15    118.52 o 
 -16   8   5      645.87      538.02    136.63 o 
 -15   8   5     1119.97      847.13    140.51 o 
 -14   8   5      707.73      829.76    133.47 o 
 -13   8   5      594.25      640.51    133.00 o 
 -12   8   5     4792.30     4854.08    170.00 o 
 -11   8   5      157.55      148.71     75.10 o 
 -10   8   5     5399.20     5461.48    176.69 o 
  -9   8   5      223.56      207.80     80.71 o 
  -8   8   5     4016.33     3797.39    165.65 o 
  -7   8   5     2680.18     2710.63    144.32 o 
  -6   8   5     3668.38     3354.80    155.34 o 
  -5   8   5      204.75      167.96     76.54 o 
  -4   8   5      112.97      132.60     86.67 o 
  -3   8   5       50.08      -42.05     60.04 o 
  -2   8   5      148.11       21.21     66.90 o 
  -1   8   5      390.50      419.74     88.50 o 
   0   8   5       12.47       26.40     71.80 o 
   1   8   5     1701.35     1736.40    136.39 o 
   2   8   5      144.39      195.07     96.79 o 
   3   8   5     2160.23     2147.39    157.51 o 
   4   8   5     3096.77     3009.44    178.69 o 
   5   8   5     1894.73     1787.75    151.99 o 
   6   8   5     3666.89     3246.34    191.22 o 
   7   8   5       21.48      -80.25     90.39 o 
   8   8   5     5799.41     5731.28    254.16 o 
   9   8   5        8.59        5.42    102.09 o 
  10   8   5     3573.41     3465.68    213.91 o 
  11   8   5       32.72       66.71    106.18 o 
  12   8   5      724.55      814.85    144.36 o 
  13   8   5      124.22      113.86    116.04 o 
  14   8   5      622.17      697.99    147.92 o 
  15   8   5        2.45       63.81    118.43 o 
  16   8   5        8.81       56.46    109.45 o 
  17   8   5       14.57      189.80    157.49 o 
 -19   9   5       26.35       92.93    136.35 o 
 -18   9   5      699.51      775.57    157.32 o 
 -17   9   5       85.36      205.10    125.42 o 
 -16   9   5     4135.77     4297.99    269.44 o 
 -15   9   5        1.26       67.61    116.82 o 
 -14   9   5     1665.29     1793.09    183.60 o 
 -13   9   5       19.71      -48.09    101.11 o 
 -12   9   5     1275.05     1272.91    164.29 o 
 -11   9   5      420.24      344.99    101.15 o 
 -10   9   5      405.05      336.96     84.73 o 
  -9   9   5      351.70      430.44     86.03 o 
  -8   9   5     1869.55     1824.15    149.00 o 
  -7   9   5      931.12      991.05    129.48 o 
  -6   9   5      138.69       87.26     95.99 o 
  -5   9   5       72.25      110.85     97.75 o 
  -4   9   5       33.68       97.59     90.90 o 
  -3   9   5      169.14      106.49     80.12 o 
  -2   9   5     2036.46     2046.93    159.49 o 
  -1   9   5      427.03      443.81    129.23 o 
   0   9   5     2433.87     2304.17    236.25 o 
   1   9   5        8.15       -4.28     95.86 o 
   2   9   5     8723.82     8923.29    284.20 o 
   3   9   5       45.57       10.03    111.84 o 
   4   9   5     2540.18     2580.32    177.56 o 
   5   9   5       42.16       82.34     99.68 o 
   6   9   5       93.45       48.68     95.81 o 
   7   9   5      992.72      815.96    137.72 o 
   8   9   5      156.21      136.01    105.58 o 
   9   9   5      206.07      303.44    115.27 o 
  10   9   5      391.23      539.41    137.32 o 
  11   9   5      299.22      280.58    125.84 o 
  12   9   5      310.42      331.90    132.81 o 
  13   9   5      269.20      327.38    133.77 o 
  14   9   5       87.11      149.77    150.47 o 
  15   9   5      160.78      155.73    158.50 o 
 -17  10   5        1.55      -13.80    177.18 o 
 -16  10   5      695.32      963.22    217.91 o 
 -15  10   5       37.32      105.81    150.05 o 
 -14  10   5       11.12        9.75    136.97 o 
 -13  10   5      105.33      221.37    156.99 o 
 -12  10   5       56.28      101.22    138.49 o 
 -11  10   5        0.81      -48.97    127.80 o 
 -10  10   5      300.34      550.47    171.27 o 
  -9  10   5       11.38       17.27    108.82 o 
  -8  10   5     2520.74     2393.66    155.94 o 
  -7  10   5      268.60      268.45    107.82 o 
  -6  10   5     6018.56     6409.09    261.15 o 
  -5  10   5      101.15      164.88    107.73 o 
  -4  10   5      489.02      440.24    116.02 o 
  -3  10   5      121.95      192.86    104.21 o 
  -2  10   5        6.16      -26.20    120.27 o 
  -1  10   5       18.81       73.60    130.05 o 
   0  10   5      516.40      610.93    161.60 o 
   1  10   5      521.77      574.90    157.52 o 
   2  10   5      552.18      463.73    159.34 o 
   3  10   5       19.53      -85.38    136.04 o 
   4  10   5       31.17       38.69    128.37 o 
   5  10   5        4.90       85.15    134.34 o 
   6  10   5      115.26      178.54    138.81 o 
   7  10   5        6.71       16.25    106.36 o 
   8  10   5      626.56      813.91    144.39 o 
   9  10   5       47.05       54.92    113.50 o 
  10  10   5     1924.13     2239.11    198.27 o 
  11  10   5      213.87      394.67    160.92 o 
  12  10   5     2105.95     2221.61    251.83 o 
 -13  11   5        2.59       15.24    167.13 o 
 -12  11   5       78.21       37.43    153.34 o 
 -11  11   5      115.36      265.46    160.53 o 
 -10  11   5      275.46      209.59    157.80 o 
  -9  11   5       93.66       72.86    145.00 o 
  -8  11   5        1.67       22.31    141.62 o 
  -7  11   5       31.94       40.21    113.52 o 
  -6  11   5      236.76      307.44    118.27 o 
  -5  11   5        1.09      -35.25    129.57 o 
  -4  11   5      458.94      401.10    147.72 o 
  -3  11   5       81.36       47.28    138.91 o 
  -2  11   5       73.20      173.57    138.14 o 
  -1  11   5        8.53        0.50    149.75 o 
   0  11   5     1801.26     1927.77    224.88 o 
   1  11   5        8.53       -6.39    140.99 o 
   2  11   5     1894.66     2004.00    235.58 o 
   3  11   5      230.53      216.26    156.26 o 
   4  11   5      644.83      661.47    184.87 o 
   5  11   5       73.21      159.27    152.26 o 
   6  11   5      366.75      330.71    252.38 o 
   7  11   5       37.14       48.86    140.70 o 
   8  11   5       45.66       58.61    154.83 o 
   9  11   5       51.22        1.45    147.97 o 
  -8  12   5      477.72      598.25    193.51 o 
  -7  12   5       12.71      -55.70    209.84 o 
  -6  12   5        8.94      -84.33    192.93 o 
  -5  12   5       60.67      155.52    251.28 o 
  -4  12   5      971.75     1105.00    197.01 o 
  -3  12   5      155.12      149.15    147.82 o 
  -2  12   5     1379.89     1283.75    210.44 o 
  -1  12   5      345.02      303.46    165.19 o 
   0  12   5      338.66      330.31    162.80 o 
   1  12   5        3.43     -151.85    151.85 o 
   2  12   5       22.16        9.82    191.20 o 
   3  12   5      156.34      185.17    168.07 o 
   4  12   5      718.74      857.95    207.35 o 
 -26   0   6       17.36       53.31    146.88 o 
 -25   0   6        9.16       71.10    140.82 o 
 -24   0   6      297.85      195.07    143.77 o 
 -23   0   6       13.59      -18.05     81.04 o 
 -22   0   6       77.55        4.63     84.82 o 
 -21   0   6       12.05      -22.97     81.11 o 
 -20   0   6     2188.28     2190.35    150.24 o 
 -19   0   6       34.42       95.95     80.90 o 
 -18   0   6      181.45      254.80     87.24 o 
 -17   0   6       51.28       12.12     75.28 o 
 -16   0   6    24334.10    24379.59    847.69 o 
 -15   0   6        4.76      -39.00     63.94 o 
 -14   0   6    31887.13    33657.94   1451.62 o 
 -13   0   6      187.46      181.27     63.64 o 
 -12   0   6     8162.69     7734.77    463.14 o 
 -11   0   6      146.59      177.93     53.18 o 
 -10   0   6      150.33      274.15     68.93 o 
  -9   0   6      581.15      651.39     63.45 o 
  -8   0   6    26346.83    29361.75    411.40 o 
  -7   0   6      716.49      709.88     77.79 o 
  -6   0   6      637.05      670.08     77.35 o 
  -5   0   6     1214.07     1326.65     71.01 o 
  -4   0   6     2343.91     2713.47     92.70 o 
  -3   0   6      130.02      167.15     38.55 o 
  -2   0   6    20742.78    20712.49    588.69 o 
  -1   0   6     3153.04     3418.82    142.40 o 
   0   0   6    54934.84    55777.94   1829.39 o 
   1   0   6     8552.46     7500.59    278.13 o 
   2   0   6    40649.64    35429.72   2575.89 o 
   3   0   6     4029.16     4301.25    116.99 o 
   4   0   6    37677.25    40048.72    731.92 o 
   5   0   6     3716.98     3600.62    168.36 o 
   6   0   6    11259.06    10327.48    193.80 o 
   7   0   6      697.36      696.28     71.50 o 
   8   0   6       80.61      127.44     65.44 o 
   9   0   6     1596.34     1784.07    238.00 o 
  10   0   6     5694.52     6036.26    225.41 o 
  11   0   6      854.72      659.37    107.66 o 
  12   0   6     2469.34     2199.29    162.13 o 
  13   0   6     1794.68     2157.09    166.88 o 
  14   0   6     4025.06     4300.74    358.23 o 
  15   0   6       89.56      105.53    171.48 o 
  16   0   6      369.55      516.98    202.22 o 
  17   0   6      108.59       63.64    179.43 o 
  18   0   6      433.40      414.53    208.50 o 
  19   0   6     1101.48     1144.80    264.42 o 
  20   0   6     1893.48     2031.21    321.06 o 
  21   0   6      376.67      562.54    222.96 o 
  22   0   6      134.81      127.35    222.06 o 
 -27   1   6       23.08       39.61    155.08 o 
 -26   1   6      288.22      396.52    156.26 o 
 -25   1   6      186.28      255.34     89.31 o 
 -24   1   6     1308.28     1655.94    123.49 o 
 -23   1   6       58.48      158.19     83.69 o 
 -22   1   6     9062.39     8908.84    228.45 o 
 -21   1   6       88.40       83.14     73.88 o 
 -20   1   6     5188.45     5209.06    150.68 o 
 -19   1   6       22.02       25.47     57.40 o 
 -18   1   6     1734.80     1737.04     91.66 o 
 -17   1   6        3.27      -36.55     50.70 o 
 -16   1   6     1197.32     1187.59     75.24 o 
 -15   1   6       32.25       39.08     45.85 o 
 -14   1   6     1655.73     1570.29    103.88 o 
 -13   1   6      464.63      520.51     51.28 o 
 -12   1   6     4510.09     4691.44    144.64 o 
 -11   1   6      281.51      308.79     41.96 o 
 -10   1   6    17083.85    16407.10    744.09 o 
  -9   1   6      349.26      417.80     42.95 o 
  -8   1   6    19105.72    18609.03    433.70 o 
  -7   1   6      292.68      230.63     46.98 o 
  -6   1   6    35538.09    35003.71    924.40 o 
  -5   1   6      798.07      818.95     42.23 o 
  -4   1   6    34668.92    34443.48    439.48 o 
  -3   1   6     4950.83     4823.63     83.59 o 
  -2   1   6    30783.07    31387.36    460.24 o 
  -1   1   6     1633.01     1079.12    331.74 o 
   0   1   6      803.83      766.15     39.99 o 
   1   1   6       37.86       58.19     27.65 o 
   2   1   6     6315.21     6775.05    175.12 o 
   3   1   6     1518.84     1577.96     53.51 o 
   4   1   6     9327.64     9907.76    412.63 o 
   5   1   6     2633.15     2691.73    175.65 o 
   6   1   6     8237.07     8648.04    207.62 o 
   7   1   6     1018.77     1036.26     57.21 o 
   8   1   6      855.67      830.71     56.96 o 
   9   1   6      387.11      399.22     51.40 o 
  10   1   6    14592.27    14414.27    305.47 o 
  11   1   6     3561.67     3648.10    129.52 o 
  12   1   6     4473.06     4406.45    184.88 o 
  13   1   6      361.63      443.18     97.84 o 
  14   1   6     2322.44     2453.53    158.56 o 
  15   1   6     1565.41     1362.17    137.99 o 
  16   1   6     1901.06     1748.36    193.45 o 
  17   1   6       95.87      147.49    123.19 o 
  18   1   6      332.78      335.46    148.37 o 
  19   1   6      585.99      534.38    149.74 o 
  20   1   6      508.69      453.64    158.73 o 
  21   1   6      443.50      535.60    168.79 o 
  22   1   6      186.48      202.50    152.80 o 
 -27   2   6        1.56      -22.70    137.10 o 
 -26   2   6      888.83      805.11    146.43 o 
 -25   2   6       41.71      -18.27    108.61 o 
 -24   2   6      522.18      557.54    109.08 o 
 -23   2   6       36.17       74.82     80.50 o 
 -22   2   6      211.93      280.41     82.65 o 
 -21   2   6      110.56      116.66     72.61 o 
 -20   2   6     6178.49     6208.95    199.15 o 
 -19   2   6      132.10       78.91     68.35 o 
 -18   2   6     7605.47     7345.44    292.45 o 
 -17   2   6      767.88      802.59     72.88 o 
 -16   2   6     6136.51     6183.14    140.58 o 
 -15   2   6        1.56      -33.43     45.87 o 
 -14   2   6    13331.52    13908.06    259.28 o 
 -13   2   6      560.75      573.67     52.62 o 
 -12   2   6    16045.82    16401.84    361.07 o 
 -11   2   6     1788.74     1961.70     67.68 o 
 -10   2   6    35479.69    38575.41    653.73 o 
  -9   2   6     4475.53     4562.67    121.25 o 
  -8   2   6     1120.03     1062.61     70.92 o 
  -7   2   6      319.46      293.95     49.01 o 
  -6   2   6     1873.47     2071.40     83.26 o 
  -5   2   6      267.89      290.85     29.35 o 
  -4   2   6      954.03      786.80     39.38 o 
  -3   2   6      685.16      686.71     37.75 o 
  -2   2   6    29244.79    23643.26   5264.42 o 
  -1   2   6     3370.56     3291.67     71.50 o 
   0   2   6    12849.78    12346.40    148.91 o 
   1   2   6      169.62      224.43     31.77 o 
   2   2   6    22350.84    22431.69    232.30 o 
   3   2   6     1014.36      980.26     45.02 o 
   4   2   6    16292.94    16165.83    166.48 o 
   5   2   6     1900.28     1860.33     57.00 o 
   6   2   6      761.77      683.71     42.95 o 
   7   2   6      456.45      563.17     40.88 o 
   8   2   6     1162.69     1382.97     56.07 o 
   9   2   6     1830.98     1763.46    124.23 o 
  10   2   6      103.48       89.36     74.39 o 
  11   2   6      474.42      514.65     92.76 o 
  12   2   6     1612.82     1307.05    122.74 o 
  13   2   6     1253.23     1255.41    127.18 o 
  14   2   6      834.68      853.35    117.97 o 
  15   2   6      824.50      925.90    124.60 o 
  16   2   6     1704.34     1911.30    161.17 o 
  17   2   6     1519.47     1540.77    192.71 o 
  18   2   6     3278.90     3046.84    253.65 o 
  19   2   6      177.78      321.30    147.78 o 
  20   2   6      600.09      857.32    173.11 o 
  21   2   6       86.98       98.39    143.81 o 
  22   2   6      473.25      478.06    177.39 o 
 -26   3   6      186.97      163.54    124.38 o 
 -25   3   6        4.67       36.56    113.82 o 
 -24   3   6     1478.28     1815.99    222.88 o 
 -23   3   6       16.24       24.02    103.89 o 
 -22   3   6     2832.56     2776.36    145.14 o 
 -21   3   6      114.29       79.23     72.35 o 
 -20   3   6      118.71      177.39     74.74 o 
 -19   3   6        3.32        3.34     63.26 o 
 -18   3   6     5358.72     5290.89    166.13 o 
 -17   3   6      293.41      285.51     70.63 o 
 -16   3   6     4116.04     4051.82    154.43 o 
 -15   3   6      288.12      247.65     62.37 o 
 -14   3   6        0.35       10.93     53.34 o 
 -13   3   6      102.24      113.89     44.04 o 
 -12   3   6     1380.05     1334.52     61.60 o 
 -11   3   6      237.44      208.08     52.51 o 
 -10   3   6    21543.31    21924.07    292.61 o 
  -9   3   6     1613.30     1678.94     90.19 o 
  -8   3   6    27265.25    28041.52    445.45 o 
  -7   3   6      269.29      276.27     54.32 o 
  -6   3   6     2583.82     2407.60     95.99 o 
  -5   3   6      771.78      755.68     61.38 o 
  -4   3   6     6635.47     6184.10    173.84 o 
  -3   3   6     1444.54      933.71    263.77 o 
  -2   3   6     5737.27     5650.12     96.41 o 
  -1   3   6      632.51      664.15     41.45 o 
   0   3   6     3899.81     3763.81     79.83 o 
   1   3   6      474.67      431.60     35.90 o 
   2   3   6     1209.44     1055.96     45.45 o 
   3   3   6      881.44      984.06     40.85 o 
   4   3   6       45.30      103.73     56.66 o 
   5   3   6      797.49      722.85     84.18 o 
   6   3   6    17535.16    18120.14    359.13 o 
   7   3   6     5680.37     5579.27    193.35 o 
   8   3   6    21486.88    22572.02    561.54 o 
   9   3   6     5657.51     5746.40    210.98 o 
  10   3   6     7376.55     7352.44    241.53 o 
  11   3   6     2896.74     2858.82    164.81 o 
  12   3   6      680.96      674.55    108.64 o 
  13   3   6       95.84       66.34     86.69 o 
  14   3   6      596.75      624.42    117.98 o 
  15   3   6      241.08      183.14     99.93 o 
  16   3   6      122.32       83.44     99.27 o 
  17   3   6      198.07      112.71    110.40 o 
  18   3   6      428.63      382.57    125.97 o 
  19   3   6      368.49      484.94    160.51 o 
  20   3   6       32.91      145.83    145.78 o 
  21   3   6        7.20       48.52    147.92 o 
 -26   4   6      888.27     1046.92    165.21 o 
 -25   4   6       92.27      114.30    114.81 o 
 -24   4   6     1212.23      981.33    153.89 o 
 -23   4   6       62.74       40.31    109.12 o 
 -22   4   6      185.07      291.68    116.81 o 
 -21   4   6      626.21      744.76    134.94 o 
 -20   4   6     3110.73     3147.06    144.13 o 
 -19   4   6      690.35      767.07     89.36 o 
 -18   4   6     1195.09     1204.44    101.52 o 
 -17   4   6      574.61      602.72     81.05 o 
 -16   4   6     3242.94     3138.39    130.33 o 
 -15   4   6      119.67      139.09     61.29 o 
 -14   4   6     4654.51     4583.15    143.03 o 
 -13   4   6       47.03      -16.79     55.13 o 
 -12   4   6     5447.33     5525.76    149.25 o 
 -11   4   6       78.47       80.03     60.57 o 
 -10   4   6     8861.38     8590.80    195.02 o 
  -9   4   6       28.57       29.35     49.73 o 
  -8   4   6     6770.85     7011.41    170.52 o 
  -7   4   6     1255.79     1285.75     84.27 o 
  -6   4   6       87.99      125.84     49.39 o 
  -5   4   6     1085.87     1070.08     45.48 o 
  -4   4   6     5269.01     5406.33     96.96 o 
  -3   4   6      471.94      260.42    100.91 o 
  -2   4   6    32169.04    33403.58    257.60 o 
  -1   4   6     2269.48     2307.20     71.43 o 
   0   4   6    16603.79    17165.83    181.42 o 
   1   4   6      481.15      457.23     40.46 o 
   2   4   6     8108.40     8543.86    120.62 o 
   3   4   6     7220.67     7365.65    121.82 o 
   4   4   6      950.44      889.26     89.89 o 
   5   4   6     2045.19     2232.74    130.62 o 
   6   4   6     1411.87     1326.44    112.42 o 
   7   4   6     1823.49     1499.24    119.54 o 
   8   4   6     5936.87     5527.69    211.94 o 
   9   4   6     1197.97     1314.25    123.60 o 
  10   4   6     2014.50     2088.07    151.65 o 
  11   4   6      151.22      169.95     89.48 o 
  12   4   6      978.43     1031.09    128.42 o 
  13   4   6        9.82       43.07     87.43 o 
  14   4   6     1001.10      933.94    132.56 o 
  15   4   6      387.13      336.34    111.00 o 
  16   4   6     2131.13     2231.48    182.87 o 
  17   4   6     1591.47     1852.03    175.99 o 
  18   4   6     1171.39     1062.28    157.89 o 
  19   4   6     1799.12     1891.59    191.91 o 
  20   4   6       13.07      131.87    144.27 o 
  21   4   6      131.83      329.41    177.78 o 
 -25   5   6      343.46      371.29    137.57 o 
 -24   5   6      523.37      681.96    143.81 o 
 -23   5   6      126.84      119.10    111.52 o 
 -22   5   6     1135.20     1333.86    163.96 o 
 -21   5   6     1150.15     1233.34    156.50 o 
 -20   5   6     2782.68     2730.28    202.73 o 
 -19   5   6      535.58      540.30    105.94 o 
 -18   5   6     1107.00     1008.64     97.79 o 
 -17   5   6     1348.28     1397.18    104.16 o 
 -16   5   6      234.65      343.60     75.43 o 
 -15   5   6     3588.36     3504.61    136.62 o 
 -14   5   6       19.08       -8.62     65.74 o 
 -13   5   6     4965.33     4711.58    200.43 o 
 -12   5   6     1108.77      991.82     84.08 o 
 -11   5   6      371.67      389.52     71.24 o 
 -10   5   6     2394.38     2407.56    119.35 o 
  -9   5   6      749.15      642.10     77.60 o 
  -8   5   6    12250.48    13094.81    244.09 o 
  -7   5   6     1978.78     2074.17    107.25 o 
  -6   5   6     7326.69     7509.17    170.09 o 
  -5   5   6     4265.20     4197.17     98.30 o 
  -4   5   6    12537.80    13130.00    239.57 o 
  -3   5   6      423.83      465.92     48.62 o 
  -2   5   6    15077.12    15729.53    189.41 o 
  -1   5   6      155.34      186.48     41.43 o 
   0   5   6      102.56      146.49     39.03 o 
   1   5   6     2650.32     2823.41     83.92 o 
   2   5   6      118.12       96.10     59.07 o 
   3   5   6     1656.30     1592.85     78.92 o 
   4   5   6     3218.23     3423.38    161.09 o 
   5   5   6     1384.88     1393.38    117.47 o 
   6   5   6     3189.94     3142.23    165.85 o 
   7   5   6      166.02      205.49     82.76 o 
   8   5   6      146.36      226.79     87.87 o 
   9   5   6     3163.79     2829.83    173.45 o 
  10   5   6     2610.94     3002.81    535.95 o 
  11   5   6     2268.22     2543.97    176.19 o 
  12   5   6     5444.85     5867.43    249.25 o 
  13   5   6     2657.79     2379.53    180.17 o 
  14   5   6      970.07      827.01    132.60 o 
  15   5   6      476.11      528.67    127.39 o 
  16   5   6      349.35      386.61    119.85 o 
  17   5   6       27.73       23.28    111.62 o 
  18   5   6        2.32      -67.43    108.83 o 
  19   5   6      203.84      249.14    128.11 o 
  20   5   6       97.17      104.87    126.74 o 
 -24   6   6      337.46      427.84    148.87 o 
 -23   6   6      258.40      335.85    134.78 o 
 -22   6   6      177.54       94.34    118.44 o 
 -21   6   6      254.82       80.63    149.70 o 
 -20   6   6       14.07       92.54    117.12 o 
 -19   6   6     1259.55     1396.71    165.02 o 
 -18   6   6       23.44       -5.95     98.15 o 
 -17   6   6      225.82      118.85     75.88 o 
 -16   6   6     2862.96     2887.39    135.77 o 
 -15   6   6        1.93      233.15    165.53 o 
 -14   6   6     2912.05     2794.29    131.45 o 
 -13   6   6      241.62      198.06     73.67 o 
 -12   6   6     2764.96     2720.71    126.13 o 
 -11   6   6      503.01      580.76     86.97 o 
 -10   6   6     1439.48     1317.14    103.71 o 
  -9   6   6       21.70      -29.93     62.89 o 
  -8   6   6      147.46      188.09     68.80 o 
  -7   6   6     2363.21     2083.65    114.77 o 
  -6   6   6     1121.67     1205.66     93.59 o 
  -5   6   6     7216.36     7564.45    184.80 o 
  -4   6   6      134.36      107.44     47.54 o 
  -3   6   6     2466.99     2360.08     91.42 o 
  -2   6   6      658.05      780.14     61.28 o 
  -1   6   6      139.56       81.04     45.44 o 
   0   6   6     4495.54     4453.45    116.67 o 
   1   6   6     1159.59     1158.54     77.52 o 
   2   6   6     3654.32     3630.80    116.19 o 
   3   6   6     7964.36     8146.62    243.73 o 
   4   6   6     5619.41     5675.74    212.39 o 
   5   6   6     1029.07     1030.73    115.29 o 
   6   6   6     2631.00     2578.23    160.58 o 
   7   6   6     1700.92     1782.29    145.93 o 
   8   6   6       92.94       89.56     87.00 o 
   9   6   6      483.95      373.51    104.63 o 
  10   6   6      133.58      100.25     92.89 o 
  11   6   6       59.74       22.50     95.41 o 
  12   6   6     1424.15     1419.77    151.07 o 
  13   6   6      348.32      377.10    117.99 o 
  14   6   6     1572.86     1333.88    158.74 o 
  15   6   6       14.27       54.57    108.76 o 
  16   6   6       73.32       44.09    113.81 o 
  17   6   6      300.04      217.84    129.08 o 
  18   6   6       77.14       33.20    119.41 o 
  19   6   6      554.41      582.65    153.45 o 
 -23   7   6       84.12       31.01    141.61 o 
 -22   7   6     1190.27     1501.72    189.84 o 
 -21   7   6        0.22       55.81    121.94 o 
 -20   7   6      237.04      178.81    124.33 o 
 -19   7   6      146.01       56.22    117.32 o 
 -18   7   6       84.22      151.94    110.55 o 
 -17   7   6      689.59      722.84    139.44 o 
 -16   7   6      105.92       33.69    104.70 o 
 -15   7   6      244.32      191.04     79.63 o 
 -14   7   6       17.73        9.57     69.54 o 
 -13   7   6      350.32      316.63     77.60 o 
 -12   7   6       14.67       26.56     65.49 o 
 -11   7   6      809.01      761.40     87.54 o 
 -10   7   6      371.89      338.99     82.16 o 
  -9   7   6     1027.97      959.77    100.10 o 
  -8   7   6     3958.42     3909.43    160.21 o 
  -7   7   6     1788.28     1741.19    115.88 o 
  -6   7   6     4146.32     4045.33    159.76 o 
  -5   7   6     2220.10     2000.53    120.10 o 
  -4   7   6     4724.50     3896.04    693.39 o 
  -3   7   6     7702.12     7659.33    165.85 o 
  -2   7   6      357.86      386.21     63.93 o 
  -1   7   6     2510.52     2594.18    120.40 o 
   0   7   6       89.82      126.75     59.51 o 
   1   7   6     3376.49     3420.57    149.06 o 
   2   7   6      224.64      212.36     82.39 o 
   3   7   6      550.45      626.22    107.84 o 
   4   7   6      757.28      734.15    115.21 o 
   5   7   6       57.11       82.33     93.63 o 
   6   7   6       80.95      124.86     93.16 o 
   7   7   6      175.20      189.64     97.79 o 
   8   7   6      725.79      597.90    115.48 o 
   9   7   6      358.36      329.08    105.78 o 
  10   7   6      428.20      506.43    119.45 o 
  11   7   6      962.09      910.34    135.62 o 
  12   7   6      460.98      402.74    121.44 o 
  13   7   6     1411.11     1498.81    168.46 o 
  14   7   6       64.33       -0.94    103.00 o 
  15   7   6     2610.29     2708.72    215.50 o 
  16   7   6        1.13      -16.90    113.94 o 
  17   7   6     1084.21     1202.15    176.36 o 
  18   7   6       70.63       45.47    128.39 o 
 -21   8   6      341.50      211.75    148.44 o 
 -20   8   6       15.13      -49.80    116.97 o 
 -19   8   6      758.21      687.17    143.51 o 
 -18   8   6      311.28      287.66    127.10 o 
 -17   8   6     1679.75     1669.21    188.12 o 
 -16   8   6      494.95      504.91    135.16 o 
 -15   8   6     1271.52     1098.92    155.88 o 
 -14   8   6      897.78      980.09    122.26 o 
 -13   8   6       79.27      116.25     77.19 o 
 -12   8   6     1275.43     1251.34    108.54 o 
 -11   8   6     2303.00     2342.15    132.61 o 
 -10   8   6      728.09      789.75    104.19 o 
  -9   8   6     8353.15     8018.88    233.00 o 
  -8   8   6       59.73      106.02     81.58 o 
  -7   8   6    10045.28     9853.61    252.22 o 
  -6   8   6      364.10      335.84     84.08 o 
  -5   8   6      544.41      586.04     91.09 o 
  -4   8   6       38.95       53.34     63.15 o 
  -3   8   6      267.47      267.85     96.22 o 
  -2   8   6      567.91      657.41    126.88 o 
  -1   8   6      377.60      354.98     99.61 o 
   0   8   6     1083.86     1213.09    119.70 o 
   1   8   6     1524.52     1579.83    119.52 o 
   2   8   6     1335.23     1113.25    114.38 o 
   3   8   6      296.06      181.19     86.73 o 
   4   8   6     1366.79     1441.57    142.00 o 
   5   8   6     2260.98     2248.90    167.13 o 
   6   8   6        2.52       50.62     98.36 o 
   7   8   6     6245.82     6063.37    261.30 o 
   8   8   6      435.39      466.81    117.14 o 
   9   8   6     3580.51     3433.92    214.37 o 
  10   8   6       51.06        2.33    101.71 o 
  11   8   6      460.81      346.86    123.52 o 
  12   8   6      224.56      214.11    118.47 o 
  13   8   6       21.60       81.02    116.74 o 
  14   8   6       16.73      -19.28    115.34 o 
  15   8   6      174.40      185.52    129.79 o 
  16   8   6        0.79       95.16    124.34 o 
 -19   9   6     1250.92     1114.22    191.87 o 
 -18   9   6        1.44      -21.61    122.65 o 
 -17   9   6      861.00      862.64    167.45 o 
 -16   9   6       66.26       41.54    115.93 o 
 -15   9   6      427.67      367.37    159.93 o 
 -14   9   6        0.38      -57.29    108.33 o 
 -13   9   6     1101.25     1156.18    158.09 o 
 -12   9   6      411.67      410.26    104.77 o 
 -11   9   6     2974.94     2886.19    147.38 o 
 -10   9   6       71.62       30.89     79.36 o 
  -9   9   6     5164.03     4924.61    198.80 o 
  -8   9   6     1060.36     1063.64    117.38 o 
  -7   9   6     2630.67     2711.93    155.63 o 
  -6   9   6      541.78      549.73    117.27 o 
  -5   9   6      608.80      730.68    118.65 o 
  -4   9   6      161.70       68.45     79.30 o 
  -3   9   6     3901.93     3805.66    203.47 o 
  -2   9   6        4.04      -36.93    116.85 o 
  -1   9   6     2603.88     2778.10    229.52 o 
   0   9   6       32.02       20.61    119.43 o 
   1   9   6     3089.43     3005.47    238.74 o 
   2   9   6      161.42      226.51    101.24 o 
   3   9   6      633.67      700.16    108.41 o 
   4   9   6       61.95       27.94     86.70 o 
   5   9   6      125.21       57.39     89.22 o 
   6   9   6      658.89      635.14    125.86 o 
   7   9   6      273.70      264.49    113.70 o 
   8   9   6      244.61      238.53    116.39 o 
   9   9   6       77.41       20.90    104.07 o 
  10   9   6      128.71      145.54    118.11 o 
  11   9   6       24.92       50.86    113.46 o 
  12   9   6       66.63      165.42    138.12 o 
  13   9   6      458.68      487.92    148.78 o 
  14   9   6      355.96      500.31    155.69 o 
 -17  10   6      311.36      269.48    153.15 o 
 -16  10   6       59.27       -1.97    122.82 o 
 -15  10   6       26.61       11.44    116.37 o 
 -14  10   6        9.90      -45.45    114.93 o 
 -13  10   6       25.75      -59.14    105.61 o 
 -12  10   6       27.48      -44.53    206.98 o 
 -11  10   6      232.76      295.51    159.13 o 
 -10  10   6       43.40       77.83    109.11 o 
  -9  10   6       46.60        3.73     98.55 o 
  -8  10   6        4.78       47.41    100.42 o 
  -7  10   6      738.80      950.65    136.89 o 
  -6  10   6      221.88      227.16    110.81 o 
  -5  10   6     7352.04     7239.28    280.41 o 
  -4  10   6      490.26      655.24    153.69 o 
  -3  10   6     1319.17     1320.34    186.73 o 
  -2  10   6      160.93      158.07    138.88 o 
  -1  10   6      784.30      809.98    171.40 o 
   0  10   6      198.16      344.39    152.95 o 
   1  10   6      334.08      324.49    154.18 o 
   2  10   6      165.20       88.27    131.19 o 
   3  10   6     1447.13     1321.84    204.75 o 
   4  10   6       15.80     -116.42    116.42 o 
   5  10   6     1033.63     1074.36    154.00 o 
   6  10   6       22.74       32.55    112.81 o 
   7  10   6     1492.09     1477.66    167.01 o 
   8  10   6      424.80      425.57    127.97 o 
   9  10   6     1382.83     1361.92    170.57 o 
  10  10   6      134.61      107.35    126.31 o 
  11  10   6      689.38      749.17    160.80 o 
 -13  11   6     3588.47     3789.80    338.74 o 
 -12  11   6        6.04      197.26    161.51 o 
 -11  11   6      305.42      455.56    185.88 o 
 -10  11   6       10.56       98.00    150.92 o 
  -9  11   6      168.16      291.38    166.02 o 
  -8  11   6       11.03      189.90    160.64 o 
  -7  11   6      455.61      572.48    155.45 o 
  -6  11   6        0.68      103.21    142.91 o 
  -5  11   6      585.29      450.75    159.05 o 
  -4  11   6       16.49      113.90    135.81 o 
  -3  11   6      127.87      203.87    143.32 o 
  -2  11   6       59.67       28.59    137.43 o 
  -1  11   6     1095.11      935.92    191.98 o 
   0  11   6       99.63      118.45    150.97 o 
   1  11   6     3128.74     3242.57    277.59 o 
   2  11   6      582.10      460.23    171.55 o 
   3  11   6     3300.11     3438.05    292.30 o 
   4  11   6      372.06      466.95    177.01 o 
   5  11   6     2059.88     2261.50    452.84 o 
   6  11   6      179.10      162.07    170.51 o 
   7  11   6      266.02      234.66    173.71 o 
   8  11   6        0.11      -24.17    259.68 o 
  -7  12   6     2499.67     2473.58    380.85 o 
  -6  12   6       54.19      160.83    231.24 o 
  -5  12   6     3299.17     3113.15    272.35 o 
  -4  12   6      258.36      195.48    165.33 o 
  -3  12   6      932.36      940.75    186.30 o 
  -2  12   6       58.43      116.46    148.02 o 
  -1  12   6      621.84      675.59    191.08 o 
   0  12   6       57.51       52.42    156.28 o 
   1  12   6      111.45       69.84    159.61 o 
   2  12   6      136.05       52.47    168.05 o 
 -27   1   7     1512.47     1577.20    225.73 o 
 -26   1   7      152.58       83.56    102.96 o 
 -25   1   7       17.99       41.80     91.62 o 
 -24   1   7       12.93       42.46     82.95 o 
 -23   1   7      199.15      230.04     81.54 o 
 -22   1   7       68.95      104.34     75.87 o 
 -21   1   7       43.66      102.51     71.59 o 
 -20   1   7       20.03      -21.64     62.10 o 
 -19   1   7     3276.87     2844.09    146.41 o 
 -18   1   7       14.89       27.69     52.34 o 
 -17   1   7      612.63      504.19     59.27 o 
 -16   1   7      139.79      101.80     47.84 o 
 -15   1   7     7489.25     7582.58    264.72 o 
 -14   1   7      656.74      511.91     64.88 o 
 -13   1   7      143.64       91.81     35.27 o 
 -12   1   7      332.34      276.19     61.15 o 
 -11   1   7     1296.38     1406.51     72.28 o 
 -10   1   7     2359.02     2589.63     88.03 o 
  -9   1   7       33.94       22.46     37.38 o 
  -8   1   7       74.47       19.11     44.06 o 
  -7   1   7     2156.02     2410.16     93.92 o 
  -6   1   7     1133.61     1186.68     52.73 o 
  -5   1   7    18735.18    21026.53    190.71 o 
  -4   1   7     2377.10     2342.24     68.00 o 
  -3   1   7     3909.29     3947.03     84.08 o 
  -2   1   7      171.17      185.02     32.16 o 
  -1   1   7     2011.87     1322.07    378.63 o 
   0   1   7       94.58       26.55     28.78 o 
   1   1   7     1933.68     2338.75     72.57 o 
   2   1   7      131.24      148.64     39.73 o 
   3   1   7      684.39      683.01     45.59 o 
   4   1   7     1554.40     1346.31    106.39 o 
   5   1   7       44.91       -2.43     28.26 o 
   6   1   7      520.83      432.44     85.94 o 
   7   1   7      147.44      187.73     41.08 o 
   8   1   7      188.75      148.82     47.41 o 
   9   1   7     2265.16     2309.82     89.58 o 
  10   1   7        1.85      -22.46     59.79 o 
  11   1   7        7.38      -23.71     72.12 o 
  12   1   7       85.03       89.96     84.37 o 
  13   1   7      858.52      774.27    111.62 o 
  14   1   7      466.25      429.08    139.04 o 
  15   1   7     1092.79     1107.42    163.23 o 
  16   1   7      356.51      253.25    136.69 o 
  17   1   7      111.13       87.34    131.68 o 
  18   1   7      441.01      266.79    146.13 o 
  19   1   7      379.58       77.60    124.92 o 
  20   1   7     1098.21     1335.50    207.99 o 
  21   1   7      419.97      372.02    170.15 o 
 -27   2   7       76.74      142.18    151.08 o 
 -26   2   7        8.88      -40.59    137.38 o 
 -25   2   7      157.35      133.25    104.10 o 
 -24   2   7       54.63       33.95     80.94 o 
 -23   2   7       63.38      108.94     80.76 o 
 -22   2   7      361.74      523.53     89.10 o 
 -21   2   7      250.33      248.27     75.39 o 
 -20   2   7     1407.02     1320.67    105.84 o 
 -19   2   7     2190.43     2099.88    116.95 o 
 -18   2   7      272.04      248.18     72.98 o 
 -17   2   7     3841.24     3665.45    137.78 o 
 -16   2   7      485.14      468.54     74.00 o 
 -15   2   7      582.83      683.28     63.28 o 
 -14   2   7      482.30      457.13     54.75 o 
 -13   2   7     8088.84     8381.60    224.09 o 
 -12   2   7     1320.84     1426.40     64.36 o 
 -11   2   7     3634.63     3688.11    134.17 o 
 -10   2   7     1467.93     1632.78     74.52 o 
  -9   2   7    13570.49    14650.37    231.26 o 
  -8   2   7      230.48      208.02     53.98 o 
  -7   2   7      129.45       76.43     49.89 o 
  -6   2   7     2489.51     2630.26     71.36 o 
  -5   2   7      323.39      378.03     35.24 o 
  -4   2   7     2817.11     2585.34     69.79 o 
  -3   2   7       72.05      103.82     31.90 o 
  -2   2   7     3690.01     2579.80    466.82 o 
  -1   2   7      378.32      421.57     38.85 o 
   0   2   7      163.04      154.20     34.43 o 
   1   2   7      880.61      775.09     46.50 o 
   2   2   7      133.21      104.50     33.61 o 
   3   2   7       15.28       20.79     32.75 o 
   4   2   7       77.36       69.04     31.22 o 
   5   2   7      488.23      489.97     42.57 o 
   6   2   7        7.41      -28.77     35.12 o 
   7   2   7     6180.74     6538.18    387.81 o 
   8   2   7      862.03      946.35    102.74 o 
   9   2   7      123.17      146.28     78.43 o 
  10   2   7     2177.84     2177.35    147.06 o 
  11   2   7     1680.32     1785.52    137.91 o 
  12   2   7     1957.42     2000.72    147.51 o 
  13   2   7       78.39       43.44     92.76 o 
  14   2   7     1570.70     1421.98    144.72 o 
  15   2   7      380.14      321.88    110.66 o 
  16   2   7      568.47      664.36    150.52 o 
  17   2   7       47.47      -30.27    132.36 o 
  18   2   7       43.55       -5.15    125.79 o 
  19   2   7      596.85      462.28    199.05 o 
  20   2   7      148.68      125.31    150.95 o 
  21   2   7       75.75      219.76    164.64 o 
 -26   3   7       39.36     -109.88    118.38 o 
 -25   3   7      168.22      269.39    123.17 o 
 -24   3   7      163.14      212.19    117.50 o 
 -23   3   7      146.62      197.91     84.15 o 
 -22   3   7      208.65      204.78     81.70 o 
 -21   3   7      766.61      835.28     98.07 o 
 -20   3   7       17.01        5.73     69.93 o 
 -19   3   7      621.76      542.71     83.01 o 
 -18   3   7      195.84      305.40     75.80 o 
 -17   3   7     1450.14     1486.26    102.74 o 
 -16   3   7      132.31      120.70     63.64 o 
 -15   3   7      993.18      890.45     84.37 o 
 -14   3   7     1882.60     1733.90     98.07 o 
 -13   3   7     1023.73     1169.60     83.00 o 
 -12   3   7     2048.94     2011.69     98.41 o 
 -11   3   7      114.50       93.75     54.09 o 
 -10   3   7     6185.92     5989.51    161.45 o 
  -9   3   7      103.35      147.24     56.41 o 
  -8   3   7     1046.57     1215.35     81.87 o 
  -7   3   7        8.38       16.79     47.95 o 
  -6   3   7       18.26       37.43     44.83 o 
  -5   3   7     4904.68     4965.11    127.90 o 
  -4   3   7      281.71      326.11     36.14 o 
  -3   3   7     6652.54     4774.05   1353.95 o 
  -2   3   7        8.33       34.00     31.16 o 
  -1   3   7       24.17       72.47     32.30 o 
   0   3   7     1312.79     1476.38     58.72 o 
   1   3   7      476.15      482.48     41.35 o 
   2   3   7      494.40      558.75     41.23 o 
   3   3   7       86.27      109.91     30.06 o 
   4   3   7     4450.57     4082.78     93.94 o 
   5   3   7      417.32      612.16     84.98 o 
   6   3   7     5344.29     5734.82    199.84 o 
   7   3   7        1.07        8.56     72.68 o 
   8   3   7     7224.35     6272.58    218.47 o 
   9   3   7      186.30       99.52     82.90 o 
  10   3   7     2289.27     2709.52    166.97 o 
  11   3   7     2119.64     2279.55    159.15 o 
  12   3   7       35.09       -8.97     87.88 o 
  13   3   7      413.76      230.92     99.50 o 
  14   3   7      340.18      322.66    110.53 o 
  15   3   7      327.52      445.74    116.34 o 
  16   3   7        7.78      -55.04    101.88 o 
  17   3   7        6.32       55.05    111.22 o 
  18   3   7       12.63       78.87    140.73 o 
  19   3   7        9.33        5.25    138.79 o 
  20   3   7       11.60       42.85    149.14 o 
  21   3   7       12.54       58.73    155.55 o 
 -26   4   7       72.86       34.78    118.63 o 
 -25   4   7     1391.31     1169.45    168.04 o 
 -24   4   7      187.26      141.70    118.84 o 
 -23   4   7       18.63      -33.37    105.43 o 
 -22   4   7     1793.26     1840.50    147.45 o 
 -21   4   7      603.74      468.94     90.00 o 
 -20   4   7     1781.62     1748.15    117.37 o 
 -19   4   7       88.03      128.78     73.83 o 
 -18   4   7      920.80     1024.14     98.38 o 
 -17   4   7     3302.39     3060.73    133.01 o 
 -16   4   7      624.87      659.86     84.19 o 
 -15   4   7       33.99       51.02     63.33 o 
 -14   4   7       10.64      -15.96     58.89 o 
 -13   4   7     1039.13     1019.71     84.63 o 
 -12   4   7     1083.84     1045.15     93.36 o 
 -11   4   7       14.91       15.93     61.58 o 
 -10   4   7        6.12        7.70     54.54 o 
  -9   4   7      161.01      176.04     64.42 o 
  -8   4   7      152.98      140.01     56.98 o 
  -7   4   7     2279.78     2242.18    106.35 o 
  -6   4   7     1273.89     1306.52     84.72 o 
  -5   4   7       64.34       43.27     30.33 o 
  -4   4   7    14339.72    14179.77    235.72 o 
  -3   4   7       33.32       68.07     35.02 o 
  -2   4   7    19055.54    19707.96    202.74 o 
  -1   4   7      382.97      391.22     44.67 o 
   0   4   7     2580.23     2547.47     78.08 o 
   1   4   7     1042.26     1077.46     55.31 o 
   2   4   7     2401.96     2448.06     70.90 o 
   3   4   7     7242.77     7386.29    108.27 o 
   4   4   7       74.47       76.16     61.19 o 
   5   4   7     3596.38     3829.21    168.99 o 
   6   4   7      368.84      334.25     87.87 o 
   7   4   7     1235.02     1097.47    112.92 o 
   8   4   7      685.72      681.32    105.08 o 
   9   4   7        7.65       -9.14     79.37 o 
  10   4   7      439.62      417.71     98.73 o 
  11   4   7      177.94      224.47     99.87 o 
  12   4   7      604.54      610.70    113.62 o 
  13   4   7      643.26      620.81    121.87 o 
  14   4   7     1196.63     1063.42    140.48 o 
  15   4   7       67.65      139.50    110.95 o 
  16   4   7      953.61     1064.42    151.58 o 
  17   4   7       59.24       63.99    105.40 o 
  18   4   7     1248.68     1182.70    167.03 o 
  19   4   7      522.21      331.77    166.35 o 
  20   4   7       20.04       91.66    166.58 o 
 -25   5   7      437.61      336.62    139.11 o 
 -24   5   7      368.62      496.89    138.20 o 
 -23   5   7       37.20      -24.92    110.42 o 
 -22   5   7      141.60      161.91    115.35 o 
 -21   5   7      265.83      411.68    129.70 o 
 -20   5   7       15.57      -25.55     75.15 o 
 -19   5   7       34.79       47.10     71.33 o 
 -18   5   7      221.94      235.57     73.50 o 
 -17   5   7     4918.90     4827.53    167.74 o 
 -16   5   7      647.75      682.55     88.81 o 
 -15   5   7     5378.58     5135.57    165.22 o 
 -14   5   7     1201.81     1141.96     93.42 o 
 -13   5   7     1803.32     1846.11    106.88 o 
 -12   5   7     2912.60     3053.51    139.69 o 
 -11   5   7      150.69      152.79     69.18 o 
 -10   5   7     5554.03     5374.57    171.81 o 
  -9   5   7     1359.78     1315.56     99.39 o 
  -8   5   7     7479.14     7414.51    299.10 o 
  -7   5   7     1645.69     1626.64    101.83 o 
  -6   5   7     3881.50     3756.14    137.20 o 
  -5   5   7      497.86      529.20     47.32 o 
  -4   5   7     2134.09     1590.65    526.01 o 
  -3   5   7      535.23      535.26     50.56 o 
  -2   5   7        0.45      -12.23     36.74 o 
  -1   5   7      503.43      435.75     49.45 o 
   0   5   7      542.81      458.96     49.41 o 
   1   5   7     4493.22     4832.18    108.93 o 
   2   5   7     1067.06     1131.35     59.64 o 
   3   5   7     3105.79     3195.76    137.46 o 
   4   5   7     2423.21     2398.14    144.72 o 
   5   5   7      583.41      548.92     97.72 o 
   6   5   7     1299.12     1169.90    120.48 o 
   7   5   7     2880.32     2526.39    162.04 o 
   8   5   7     2867.52     2984.89    177.29 o 
   9   5   7     2283.79     2280.78    242.35 o 
  10   5   7     1869.69     1986.54    162.26 o 
  11   5   7        4.93      -17.12     91.73 o 
  12   5   7      448.73      409.23    115.06 o 
  13   5   7      146.03      181.69    106.02 o 
  14   5   7        1.83       -9.23     95.17 o 
  15   5   7       21.90       22.76    106.32 o 
  16   5   7       74.79       91.84    114.44 o 
  17   5   7       93.71      102.59    118.88 o 
  18   5   7     1071.33     1018.19    163.70 o 
  19   5   7      226.58      235.16    138.95 o 
 -24   6   7        8.00      104.17    132.63 o 
 -23   6   7        5.69       -1.28    117.60 o 
 -22   6   7      128.23      286.45    168.15 o 
 -21   6   7       96.64      104.22    117.69 o 
 -20   6   7      319.20      452.28    134.14 o 
 -19   6   7        3.11       49.91     99.59 o 
 -18   6   7      465.83      456.00     90.53 o 
 -17   6   7       76.15      152.96     77.17 o 
 -16   6   7     4486.95     4406.36    162.63 o 
 -15   6   7      423.55      409.68     82.02 o 
 -14   6   7      941.40      981.98     95.68 o 
 -13   6   7     1549.41     1561.21    107.06 o 
 -12   6   7        6.08       31.09     72.17 o 
 -11   6   7     1921.28     1975.43    123.48 o 
 -10   6   7     1650.97     1521.08    110.49 o 
  -9   6   7      259.06      294.15     78.89 o 
  -8   6   7     5522.90     5495.08    177.59 o 
  -7   6   7     2910.88     2732.09    132.54 o 
  -6   6   7     2110.02     2078.04    117.62 o 
  -5   6   7     4075.54     4286.82    154.24 o 
  -4   6   7       95.60       37.24     43.36 o 
  -3   6   7      134.49      170.69     51.09 o 
  -2   6   7     3026.63     2824.27     96.46 o 
  -1   6   7       43.28       52.15     47.68 o 
   0   6   7     6815.94     6701.99    137.95 o 
   1   6   7       77.77       62.38     46.37 o 
   2   6   7     6552.22     6301.63    189.16 o 
   3   6   7      243.37      255.04     79.22 o 
   4   6   7     5171.42     5040.89    205.72 o 
   5   6   7      144.59       90.81     87.47 o 
   6   6   7      276.96      199.47     98.06 o 
   7   6   7     1003.96     1025.64    126.48 o 
   8   6   7     1499.25     1354.41    140.15 o 
   9   6   7      527.22      592.23    116.91 o 
  10   6   7     2160.84     2507.59    180.03 o 
  11   6   7      252.60      226.43    106.10 o 
  12   6   7     1861.76     1714.10    160.35 o 
  13   6   7      557.02      909.59    144.89 o 
  14   6   7      129.62      200.90    117.13 o 
  15   6   7      130.83      202.27    123.60 o 
  16   6   7     1168.08     1083.80    164.97 o 
  17   6   7       66.00      -41.45    115.06 o 
  18   6   7      353.22      472.41    145.80 o 
 -23   7   7      381.09      366.90    145.95 o 
 -22   7   7      336.50      363.43    136.14 o 
 -21   7   7       64.32       27.83    106.72 o 
 -20   7   7       65.89      136.42    108.55 o 
 -19   7   7      556.09      583.36    137.71 o 
 -18   7   7     1425.65     1405.02    173.09 o 
 -17   7   7      167.36      147.21     93.35 o 
 -16   7   7      745.20      779.81    100.30 o 
 -15   7   7       93.27       81.19     73.09 o 
 -14   7   7     1042.47     1213.27    106.64 o 
 -13   7   7       46.16       26.74     69.63 o 
 -12   7   7      205.43      164.48     71.03 o 
 -11   7   7      118.69      104.31     81.11 o 
 -10   7   7     1291.36     1309.56    112.81 o 
  -9   7   7       29.92      -11.74     72.77 o 
  -8   7   7     3787.52     3547.92    157.78 o 
  -7   7   7      105.35      115.34     73.18 o 
  -6   7   7     5053.52     5437.04    184.27 o 
  -5   7   7     2013.66     1958.73    122.99 o 
  -4   7   7     6182.82     4252.36   1077.67 o 
  -3   7   7      938.08      838.45     92.45 o 
  -2   7   7     1371.05     1272.32     83.70 o 
  -1   7   7     3105.29     3439.48    114.12 o 
   0   7   7     3132.72     3249.65    145.67 o 
   1   7   7     1317.45     1160.42    104.91 o 
   2   7   7     4187.86     3974.69    163.41 o 
   3   7   7       57.48      157.14     75.54 o 
   4   7   7     2324.71     2512.42    145.89 o 
   5   7   7       34.92       17.64     87.92 o 
   6   7   7      318.35      443.27    104.32 o 
   7   7   7       35.59       58.82     92.87 o 
   8   7   7     1450.37     1580.30    154.33 o 
   9   7   7       30.07      157.68    101.53 o 
  10   7   7     2687.70     2691.28    193.78 o 
  11   7   7       31.73       77.67    105.47 o 
  12   7   7     1230.59     1215.46    159.99 o 
  13   7   7        6.82      -35.42    109.25 o 
  14   7   7      986.60     1043.64    159.63 o 
  15   7   7      260.07      235.72    126.19 o 
  16   7   7       94.40      123.28    129.14 o 
  17   7   7       11.55       32.51    120.00 o 
 -21   8   7      187.19      263.64    152.30 o 
 -20   8   7      684.66      893.25    165.45 o 
 -19   8   7       42.49      -46.32    109.07 o 
 -18   8   7     2035.44     1986.73    197.69 o 
 -17   8   7        8.82       -4.81    111.00 o 
 -16   8   7     1032.42     1285.25    169.40 o 
 -15   8   7        2.78       -9.43     88.41 o 
 -14   8   7      807.10      744.35    101.83 o 
 -13   8   7       45.76       -7.64     73.07 o 
 -12   8   7      836.66      900.08    100.69 o 
 -11   8   7      172.29      299.46     88.34 o 
 -10   8   7        8.86      -21.07     77.66 o 
  -9   8   7      404.33      360.89     89.03 o 
  -8   8   7       50.01       25.73     76.16 o 
  -7   8   7     1101.68     1158.85    110.91 o 
  -6   8   7     1334.85     1431.32    115.49 o 
  -5   8   7      130.03      121.33     77.81 o 
  -4   8   7     5148.78     4982.00    185.48 o 
  -3   8   7       43.56       96.91     78.08 o 
  -2   8   7     2305.13     2401.33    202.23 o 
  -1   8   7        0.47       34.03    102.52 o 
   0   8   7     2761.78     2834.39    226.13 o 
   1   8   7        5.34       13.00     75.08 o 
   2   8   7      422.73      524.43     94.53 o 
   3   8   7        4.52       19.49     83.28 o 
   4   8   7      731.05      809.32    113.24 o 
   5   8   7      483.62      433.36     97.70 o 
   6   8   7      142.34       76.69     97.71 o 
   7   8   7      393.55      496.81    117.63 o 
   8   8   7       41.86      110.60    103.11 o 
   9   8   7      149.50       55.75    101.79 o 
  10   8   7      503.62      436.06    124.73 o 
  11   8   7      124.09      253.67    121.08 o 
  12   8   7      957.55     1011.48    155.59 o 
  13   8   7       88.67       36.88    114.84 o 
  14   8   7      504.66      412.95    138.61 o 
  15   8   7       21.25       27.35    121.21 o 
 -19   9   7      148.73       92.78    143.25 o 
 -18   9   7       47.63       19.13    117.76 o 
 -17   9   7       52.18       80.86    121.94 o 
 -16   9   7      496.69      573.06    137.79 o 
 -15   9   7       53.78       13.35    117.75 o 
 -14   9   7     2736.31     2984.92    228.80 o 
 -13   9   7      163.12      193.12    104.02 o 
 -12   9   7     3802.38     4068.49    174.00 o 
 -11   9   7       73.88       45.33     82.83 o 
 -10   9   7     1287.32     1373.64    129.83 o 
  -9   9   7      260.21      283.59     94.46 o 
  -8   9   7     1662.75     1694.79    135.57 o 
  -7   9   7        9.72       13.05     81.96 o 
  -6   9   7       51.39       60.86     86.81 o 
  -5   9   7      899.59      436.11    309.68 o 
  -4   9   7        5.61      -52.47     89.91 o 
  -3   9   7      273.23      410.80    134.74 o 
  -2   9   7       86.85      121.40    125.97 o 
  -1   9   7       48.68       -3.82    122.52 o 
   0   9   7       84.74      113.55    130.69 o 
   1   9   7        8.70       -7.95    127.44 o 
   2   9   7      551.72      624.72    135.67 o 
   3   9   7       79.95       98.14    113.54 o 
   4   9   7     3106.38     2641.02    163.79 o 
   5   9   7      697.78      720.10    119.94 o 
   6   9   7     5727.17     5980.12    236.02 o 
   7   9   7     1007.73      865.90    136.82 o 
   8   9   7     2804.75     2931.14    209.68 o 
   9   9   7        1.66      102.74    113.53 o 
  10   9   7      450.58      445.96    132.57 o 
  11   9   7       79.29      102.44    121.79 o 
  12   9   7      230.72      311.99    135.82 o 
  13   9   7       63.63      160.53    131.51 o 
 -16  10   7       70.89       43.84    133.19 o 
 -15  10   7       52.01       75.43    122.56 o 
 -14  10   7      133.70       92.55    124.19 o 
 -13  10   7       69.04       42.06    117.48 o 
 -12  10   7        8.57        3.07    118.87 o 
 -11  10   7       70.81       20.14     95.45 o 
 -10  10   7        2.53       60.51     92.12 o 
  -9  10   7        2.40       11.09    102.56 o 
  -8  10   7       10.76      -41.28    100.81 o 
  -7  10   7       46.25       45.65    107.19 o 
  -6  10   7     1138.42     1250.74    151.28 o 
  -5  10   7      337.02      398.07    146.55 o 
  -4  10   7     7016.09     6814.83    344.03 o 
  -3  10   7      711.53      672.08    168.18 o 
  -2  10   7     5447.09     5591.62    325.37 o 
  -1  10   7      290.60      166.52    144.92 o 
   0  10   7     1826.04     2009.84    228.32 o 
   1  10   7        8.28      -29.95    138.93 o 
   2  10   7      309.66      273.71    142.34 o 
   3  10   7      105.81      122.09    134.40 o 
   4  10   7       18.17       59.45    150.98 o 
   5  10   7        0.25       -6.26    120.62 o 
   6  10   7       95.39      123.75    134.44 o 
   7  10   7       14.05       55.07    106.52 o 
   8  10   7      341.79      443.23    135.38 o 
   9  10   7        4.73      -21.58    123.87 o 
  10  10   7        5.11       63.78    126.14 o 
 -13  11   7      119.26      112.95    167.28 o 
 -12  11   7     2429.55     2703.11    296.86 o 
 -11  11   7       50.32        1.36    148.81 o 
 -10  11   7     1910.84     1876.09    438.45 o 
  -9  11   7       25.39       10.98    138.03 o 
  -8  11   7      549.72      551.29    141.04 o 
  -7  11   7      260.47      332.05    158.72 o 
  -6  11   7      476.74      487.22    157.68 o 
  -5  11   7        2.68      -48.32    132.82 o 
  -4  11   7      177.34      189.13    148.78 o 
  -3  11   7       66.73        9.38    137.49 o 
  -2  11   7       11.64       99.08    143.35 o 
  -1  11   7        1.77       57.51    149.49 o 
   0  11   7       30.61       23.85    145.51 o 
   1  11   7        2.40      -45.67    143.39 o 
   2  11   7       57.72      103.78    160.29 o 
   3  11   7       25.13       36.17    156.20 o 
   4  11   7      655.72      660.56    194.30 o 
   5  11   7       62.92       65.52    164.15 o 
   6  11   7     1148.60     1164.36    244.71 o 
   7  11   7      277.18      178.44    199.02 o 
  -5  12   7        5.68       64.75    151.38 o 
  -4  12   7       10.38       14.74    144.25 o 
  -3  12   7       22.92       97.81    147.77 o 
  -2  12   7       29.79       12.39    177.04 o 
  -1  12   7      102.46       36.04    162.07 o 
 -27   0   8       15.79       41.19    143.59 o 
 -26   0   8     5344.03     5695.32    372.57 o 
 -25   0   8        1.87      -44.53    126.17 o 
 -24   0   8       92.85      173.55    133.84 o 
 -23   0   8       57.24      108.27    126.40 o 
 -22   0   8     1819.23     1873.06    199.13 o 
 -21   0   8      157.88      164.09    120.40 o 
 -20   0   8     1079.25     1210.50    126.73 o 
 -19   0   8      109.31      126.89     85.56 o 
 -18   0   8      213.35      214.32    111.07 o 
 -17   0   8      266.79      284.49     85.73 o 
 -16   0   8    19250.28    20624.28   1145.84 o 
 -15   0   8     1148.54     1113.61    107.09 o 
 -14   0   8       31.74       10.26     65.20 o 
 -13   0   8      935.59      814.07     87.68 o 
 -12   0   8    45391.70    46711.30   1130.95 o 
 -11   0   8      629.24      753.89     79.61 o 
 -10   0   8    34503.55    34212.63    516.01 o 
  -9   0   8     5839.85     6133.45    226.97 o 
  -8   0   8    94154.86   100315.10   2072.08 o 
  -7   0   8     5167.81     5251.37    159.69 o 
  -6   0   8     4706.35     4186.29    133.67 o 
  -5   0   8     1888.93     1917.19     97.50 o 
  -4   0   8     4538.11     5402.82    148.69 o 
  -3   0   8      236.56      210.69     56.51 o 
  -2   0   8    13183.88    13678.82    388.76 o 
  -1   0   8     3303.23     3582.95    229.27 o 
   0   0   8     3478.90     3420.50    118.94 o 
   1   0   8      110.18       69.50     55.78 o 
   2   0   8     3747.07     3369.28    827.15 o 
   3   0   8     1502.58     1495.31     87.72 o 
   4   0   8     3736.51     3886.12    182.05 o 
   5   0   8     4383.34     4664.10    254.58 o 
   6   0   8    12300.88    12213.91   1241.51 o 
   7   0   8     5081.86     5124.73    187.46 o 
   8   0   8    20817.97    21281.26    685.96 o 
   9   0   8     5826.31     6131.29    216.70 o 
  10   0   8    10142.35    10605.83    580.14 o 
  11   0   8     2995.42     3262.16    383.14 o 
  12   0   8     1854.71     1592.16    255.05 o 
  13   0   8       17.49       50.89    145.17 o 
  14   0   8      383.92      384.04    201.57 o 
  15   0   8      706.26      463.13    191.57 o 
  16   0   8      109.33      144.84    167.32 o 
  17   0   8        2.36       13.20    188.52 o 
  18   0   8        8.30      -20.65    190.97 o 
  19   0   8       47.54      164.75    207.87 o 
  20   0   8       11.63      199.26    228.65 o 
 -27   1   8       13.49      -31.99    102.76 o 
 -26   1   8      500.44      478.56    113.63 o 
 -25   1   8        0.17       31.49     92.39 o 
 -24   1   8       75.56       67.55     89.93 o 
 -23   1   8       61.11       34.93     80.89 o 
 -22   1   8      727.54      531.05    108.47 o 
 -21   1   8       20.31       47.84     70.19 o 
 -20   1   8     4797.02     4998.65    195.18 o 
 -19   1   8        0.41       13.50     55.97 o 
 -18   1   8     5382.69     4302.22    555.60 o 
 -17   1   8        1.97      -14.86     48.98 o 
 -16   1   8    10827.37     9908.89    546.31 o 
 -15   1   8      732.71      676.40     63.04 o 
 -14   1   8     3093.21     2817.00    177.57 o 
 -13   1   8        7.95      -13.82     41.38 o 
 -12   1   8    10443.03     9859.12    686.94 o 
 -11   1   8     1708.81     1809.56     79.51 o 
 -10   1   8    14119.05    14478.33    192.14 o 
  -9   1   8      703.68      765.60     73.21 o 
  -8   1   8      211.61      130.95     50.19 o 
  -7   1   8      141.76      144.23     38.69 o 
  -6   1   8     3865.58     3710.15     89.68 o 
  -5   1   8       13.67        2.31     31.90 o 
  -4   1   8     7286.33     7084.33    126.41 o 
  -3   1   8      500.68      463.46     46.16 o 
  -2   1   8    25696.63    26027.92    544.96 o 
  -1   1   8     5126.84     4002.26    757.56 o 
   0   1   8    28429.22    28117.87    654.79 o 
   1   1   8     2825.92     2892.49    122.95 o 
   2   1   8     9640.71    10147.31    337.11 o 
   3   1   8     2440.51     2364.13     74.31 o 
   4   1   8     6743.92     6757.53    352.90 o 
   5   1   8     1367.68     1391.77    191.44 o 
   6   1   8      193.94      200.95     40.96 o 
   7   1   8     1089.01     1221.36     84.36 o 
   8   1   8     1172.55     1458.02     77.00 o 
   9   1   8        3.94       -5.72     62.55 o 
  10   1   8      192.09      237.43     74.36 o 
  11   1   8      165.44      175.25     77.51 o 
  12   1   8     2809.24     2751.37    225.24 o 
  13   1   8     1512.32     1409.71    174.72 o 
  14   1   8     3306.05     2902.10    231.30 o 
  15   1   8      889.99      984.47    167.41 o 
  16   1   8     2176.75     2026.82    220.36 o 
  17   1   8     1284.76     1347.58    197.48 o 
  18   1   8     1361.04     1393.33    197.66 o 
  19   1   8      953.15     1028.10    195.25 o 
  20   1   8      115.69      162.66    154.17 o 
 -27   2   8        1.86       27.85    148.03 o 
 -26   2   8      294.31      350.94    130.43 o 
 -25   2   8        0.42        6.61     93.04 o 
 -24   2   8     2152.32     2090.82    161.35 o 
 -23   2   8       19.42      -10.79     74.71 o 
 -22   2   8     4091.87     4147.46    169.48 o 
 -21   2   8        0.33       21.48     75.35 o 
 -20   2   8     5472.83     5682.89    182.01 o 
 -19   2   8       38.59       -9.71     63.61 o 
 -18   2   8      865.75      902.56     91.09 o 
 -17   2   8       62.33       62.72     65.73 o 
 -16   2   8     2419.53     2298.07    112.50 o 
 -15   2   8        5.09        0.67     56.64 o 
 -14   2   8     1965.19     1834.65     99.48 o 
 -13   2   8     1146.07     1176.87     72.69 o 
 -12   2   8     1543.82     1350.11     70.32 o 
 -11   2   8      146.19      136.40     41.71 o 
 -10   2   8     4677.34     5369.14    171.76 o 
  -9   2   8      453.63      433.80     45.98 o 
  -8   2   8    22631.30    21462.02    367.51 o 
  -7   2   8     3685.95     3769.80    124.34 o 
  -6   2   8    34392.08    35076.61    333.11 o 
  -5   2   8     3576.74     3528.79     86.59 o 
  -4   2   8    11812.63    11729.80    279.15 o 
  -3   2   8      727.03      760.77     57.09 o 
  -2   2   8     3144.38     2452.85    215.61 o 
  -1   2   8       41.62      111.86     35.89 o 
   0   2   8     1315.59     1394.42     59.96 o 
   1   2   8      603.16      617.37     47.17 o 
   2   2   8     3778.26     3870.99     96.46 o 
   3   2   8      805.90      857.01     53.29 o 
   4   2   8     9605.36     9849.36    172.83 o 
   5   2   8     2591.64     2638.79     77.93 o 
   6   2   8     9522.90    10310.58    357.37 o 
   7   2   8      863.50     1075.08     92.67 o 
   8   2   8     4085.13     4221.86    156.33 o 
   9   2   8     2151.43     1642.42    197.21 o 
  10   2   8     2004.32     1703.67    138.35 o 
  11   2   8     2643.40     2968.40    172.65 o 
  12   2   8     2752.38     3007.25    176.89 o 
  13   2   8     1931.66     1831.82    152.68 o 
  14   2   8      150.13       95.70    101.23 o 
  15   2   8       13.99      -61.89    124.19 o 
  16   2   8       23.33       25.50    135.66 o 
  17   2   8       73.98       70.80    141.89 o 
  18   2   8       24.63       85.37    127.88 o 
  19   2   8      644.76      575.83    174.45 o 
  20   2   8      733.38      892.34    203.07 o 
 -26   3   8      514.53      442.26    137.69 o 
 -25   3   8      101.51      153.90    149.18 o 
 -24   3   8       11.51       51.56     83.77 o 
 -23   3   8      317.05      257.12     86.53 o 
 -22   3   8      542.85      429.45     89.32 o 
 -21   3   8      109.42       63.94     74.93 o 
 -20   3   8     3618.86     3628.62    153.36 o 
 -19   3   8       18.38       57.38     70.43 o 
 -18   3   8     2631.39     2619.53    129.21 o 
 -17   3   8        0.24      -31.28     64.61 o 
 -16   3   8     7632.03     7630.99    191.01 o 
 -15   3   8      266.28      253.57     69.71 o 
 -14   3   8    24276.30    24198.09    317.60 o 
 -13   3   8      179.33      211.34     61.28 o 
 -12   3   8     4374.93     4162.28    150.59 o 
 -11   3   8      130.45       72.69     59.97 o 
 -10   3   8      560.84      626.63     77.92 o 
  -9   3   8      529.21      645.97     73.56 o 
  -8   3   8      267.88      228.81     61.33 o 
  -7   3   8      198.60      248.21     58.80 o 
  -6   3   8    27361.77    28742.24    418.81 o 
  -5   3   8      300.08      306.70     45.24 o 
  -4   3   8    10659.62    10638.86    253.93 o 
  -3   3   8       27.75       13.31     27.12 o 
  -2   3   8     5189.72     5348.51    110.39 o 
  -1   3   8     2903.05     2925.54     91.72 o 
   0   3   8    19061.51    19512.05    201.77 o 
   1   3   8     3911.40     3890.59     92.07 o 
   2   3   8     4648.99     4471.88     96.17 o 
   3   3   8     2592.72     2697.87     74.68 o 
   4   3   8    11908.75    12042.32    186.14 o 
   5   3   8     2361.84     2307.84    118.52 o 
   6   3   8     7366.24     6998.60    194.99 o 
   7   3   8     2158.91     2022.17    122.43 o 
   8   3   8      166.71       89.25     87.19 o 
   9   3   8      106.41      190.83     91.07 o 
  10   3   8      629.54      599.39    107.29 o 
  11   3   8       81.83       72.08     88.44 o 
  12   3   8     4165.59     3849.09    213.88 o 
  13   3   8     2467.51     2560.21    208.10 o 
  14   3   8     2230.90     2273.24    175.62 o 
  15   3   8      543.92      608.70    127.55 o 
  16   3   8       26.95       11.84    134.72 o 
  17   3   8       17.56      195.95    141.41 o 
  18   3   8       10.29       18.40    141.14 o 
  19   3   8       12.80       16.83    141.01 o 
  20   3   8       38.67      250.72    175.60 o 
 -26   4   8      285.42      381.30    140.89 o 
 -25   4   8      753.31      658.64    145.13 o 
 -24   4   8     2679.46     3161.18    228.96 o 
 -23   4   8       41.87      -48.34     93.42 o 
 -22   4   8     3754.79     4040.75    172.60 o 
 -21   4   8       12.73       62.51     76.58 o 
 -20   4   8     2145.12     1805.87    122.19 o 
 -19   4   8      215.94      294.97     77.67 o 
 -18   4   8        6.21       21.60     65.10 o 
 -17   4   8      989.36      836.49     92.82 o 
 -16   4   8     1082.14     1111.88     96.17 o 
 -15   4   8       28.10      -26.61     60.53 o 
 -14   4   8     3937.27     3696.59    140.11 o 
 -13   4   8        1.22       33.88     65.78 o 
 -12   4   8      753.52      635.53     85.91 o 
 -11   4   8       13.81       20.31     65.92 o 
 -10   4   8     5265.04     5176.09    166.61 o 
  -9   4   8       40.09       53.61     60.51 o 
  -8   4   8     8458.63     8703.73    244.39 o 
  -7   4   8      399.86      339.74     66.56 o 
  -6   4   8     4902.13     4342.60    142.28 o 
  -5   4   8     1727.23     1777.13     65.76 o 
  -4   4   8    12747.48     8846.33   2411.09 o 
  -3   4   8    12188.42    12262.87    221.10 o 
  -2   4   8     3169.25     3172.85     89.90 o 
  -1   4   8     1680.71     1681.72     70.94 o 
   0   4   8     2101.81     2188.01     76.47 o 
   1   4   8      326.33      350.30     42.92 o 
   2   4   8     8969.43     9037.69    136.31 o 
   3   4   8      446.91      418.07     56.18 o 
   4   4   8     9544.56     9311.61    221.77 o 
   5   4   8     1311.32     1212.10    103.68 o 
   6   4   8     4651.42     4806.16    175.22 o 
   7   4   8       34.97        9.44     84.99 o 
   8   4   8      519.40      463.97     97.77 o 
   9   4   8       39.82       85.41    115.61 o 
  10   4   8     1104.85     1314.89    136.59 o 
  11   4   8     1121.82      893.15    123.83 o 
  12   4   8     1931.90     1515.30    149.12 o 
  13   4   8      327.14      472.80    119.48 o 
  14   4   8      667.22      893.03    140.13 o 
  15   4   8      433.05      391.57    122.95 o 
  16   4   8       43.03       84.34    108.72 o 
  17   4   8        3.15      116.56    112.24 o 
  18   4   8      400.72      347.94    158.95 o 
  19   4   8      173.80      269.25    164.63 o 
 -25   5   8       88.49       66.44    126.90 o 
 -24   5   8        0.56       24.32    115.63 o 
 -23   5   8       67.16       72.10    116.74 o 
 -22   5   8      620.50      691.66    139.35 o 
 -21   5   8      258.20      114.37     85.64 o 
 -20   5   8      823.87      697.28    101.53 o 
 -19   5   8        2.72      -52.46     72.22 o 
 -18   5   8     4036.68     4323.95    167.94 o 
 -17   5   8     1953.46     1959.44    121.08 o 
 -16   5   8     4168.27     4134.57    158.16 o 
 -15   5   8      666.01      700.42     89.45 o 
 -14   5   8     3985.21     3991.44    150.99 o 
 -13   5   8      303.74      320.95     81.76 o 
 -12   5   8     1080.34     1182.12    105.58 o 
 -11   5   8     3469.76     3518.85    149.54 o 
 -10   5   8      300.47      360.68     78.38 o 
  -9   5   8     3606.04     3521.67    147.56 o 
  -8   5   8      122.00      132.88     68.49 o 
  -7   5   8      439.91      513.87     79.23 o 
  -6   5   8      629.38      635.40     78.30 o 
  -5   5   8       32.76       54.36     60.12 o 
  -4   5   8     2375.34     1997.53    179.26 o 
  -3   5   8     3295.63     3249.93     96.18 o 
  -2   5   8     2110.21     2024.63     80.84 o 
  -1   5   8      151.74      168.01     44.88 o 
   0   5   8     5766.60     5932.91    125.66 o 
   1   5   8      457.77      511.25     51.48 o 
   2   5   8     7736.12     7574.85    199.64 o 
   3   5   8      365.33      348.42     75.86 o 
   4   5   8     1095.04     1279.59    114.86 o 
   5   5   8     1301.39     1214.08    109.46 o 
   6   5   8     2094.51     2163.73    134.79 o 
   7   5   8     1192.84     1320.03    135.65 o 
   8   5   8     4178.09     3894.55    204.81 o 
   9   5   8      272.77      291.14    101.20 o 
  10   5   8      924.72      893.94    130.45 o 
  11   5   8      194.81      273.46    106.46 o 
  12   5   8       59.95      140.18    103.60 o 
  13   5   8     2056.85     2024.68    178.24 o 
  14   5   8       49.39     -100.94    100.94 o 
  15   5   8      554.85      842.34    147.98 o 
  16   5   8      478.81      654.18    143.61 o 
  17   5   8     1323.02     1212.04    168.74 o 
  18   5   8      828.73      735.16    161.09 o 
 -24   6   8       12.51      -27.22    123.70 o 
 -23   6   8      191.04       85.84    114.87 o 
 -22   6   8      183.59      129.26    121.55 o 
 -21   6   8      311.08      303.52    118.10 o 
 -20   6   8      503.33      531.95    134.49 o 
 -19   6   8      852.32      815.97    106.24 o 
 -18   6   8      244.33      281.29     84.85 o 
 -17   6   8      335.69      295.50     83.69 o 
 -16   6   8      301.62      265.66     82.86 o 
 -15   6   8     1238.70     1210.33    105.73 o 
 -14   6   8     1955.45     1874.82    119.28 o 
 -13   6   8      455.85      386.42     89.63 o 
 -12   6   8     7037.65     7216.46    216.64 o 
 -11   6   8       14.85       34.76     74.96 o 
 -10   6   8     5983.07     6068.44    196.19 o 
  -9   6   8      238.95      241.90     79.72 o 
  -8   6   8     7812.83     7770.90    214.83 o 
  -7   6   8      290.80      268.91     75.36 o 
  -6   6   8     1888.82     1960.41    118.31 o 
  -5   6   8       73.74        4.34     52.09 o 
  -4   6   8       49.95       42.15     63.70 o 
  -3   6   8     1260.63     1211.08     71.93 o 
  -2   6   8        6.44       12.99     47.33 o 
  -1   6   8     5135.93     5282.60    127.96 o 
   0   6   8       36.48       12.00     46.88 o 
   1   6   8     1051.52      985.19     95.86 o 
   2   6   8      228.83      280.22     76.33 o 
   3   6   8      127.66       98.26     70.54 o 
   4   6   8       47.14       25.11     80.63 o 
   5   6   8     1561.62     1494.53    121.43 o 
   6   6   8     2940.62     2815.69    156.17 o 
   7   6   8     3762.77     3523.42    198.10 o 
   8   6   8     1790.72     1759.93    156.48 o 
   9   6   8     1459.05     1550.21    149.93 o 
  10   6   8       70.14       50.19     98.12 o 
  11   6   8     1384.66     1413.83    158.73 o 
  12   6   8       37.53       35.09    106.30 o 
  13   6   8       95.47      121.83    111.96 o 
  14   6   8       98.27       65.00    115.29 o 
  15   6   8      527.58      562.25    143.09 o 
  16   6   8      410.99      439.80    137.84 o 
  17   6   8      198.27      162.32    130.88 o 
 -23   7   8     1548.32     1544.39    205.14 o 
 -22   7   8      174.21      325.41    145.04 o 
 -21   7   8      574.99      609.51    144.86 o 
 -20   7   8      828.06      907.31    149.17 o 
 -19   7   8      834.55      878.97    149.13 o 
 -18   7   8     1593.09     1741.05    152.47 o 
 -17   7   8      257.79      227.69     89.86 o 
 -16   7   8      328.18      275.15     84.58 o 
 -15   7   8     1408.38     1233.96    111.83 o 
 -14   7   8       48.18       75.78     72.56 o 
 -13   7   8      952.71      843.61     97.31 o 
 -12   7   8       57.67       88.82     76.89 o 
 -11   7   8     1734.62     1783.09    130.19 o 
 -10   7   8        1.04      -12.63     76.24 o 
  -9   7   8      837.78      719.09    100.79 o 
  -8   7   8        1.86      -29.73     72.25 o 
  -7   7   8      422.26      527.08     91.71 o 
  -6   7   8      400.99      404.79    100.98 o 
  -5   7   8     6085.31     2652.18   1548.46 o 
  -4   7   8     2671.84     2783.44    140.71 o 
  -3   7   8      138.24      164.77     72.88 o 
  -2   7   8     5184.53     5161.79    161.94 o 
  -1   7   8     1213.84     1114.27    130.12 o 
   0   7   8     1919.86     1879.44    125.13 o 
   1   7   8     3086.73     3285.00    152.55 o 
   2   7   8      210.59      225.85     80.99 o 
   3   7   8     3860.57     3598.14    166.70 o 
   4   7   8       48.96       38.26     77.54 o 
   5   7   8      731.43      812.07    109.13 o 
   6   7   8       48.42       74.39     88.41 o 
   7   7   8      134.91      210.94    105.82 o 
   8   7   8       19.22       41.40    101.00 o 
   9   7   8      338.00      121.23    107.18 o 
  10   7   8      103.05      144.25    102.09 o 
  11   7   8       66.81       72.34    100.58 o 
  12   7   8      128.89       79.88    115.63 o 
  13   7   8       44.57       20.74    113.37 o 
  14   7   8      183.77      249.52    121.98 o 
  15   7   8        6.95      -70.17    117.60 o 
  16   7   8      162.89      214.61    136.33 o 
 -21   8   8      184.88      126.39    138.82 o 
 -20   8   8       75.57      147.42    128.59 o 
 -19   8   8       18.66      -71.00     98.33 o 
 -18   8   8        0.58        7.55    103.64 o 
 -17   8   8     1243.46     1209.22    169.05 o 
 -16   8   8      104.07      146.85    102.09 o 
 -15   8   8     1259.71     1211.03    115.99 o 
 -14   8   8       91.21       91.23     83.75 o 
 -13   8   8     1204.01     1312.43    116.76 o 
 -12   8   8      325.20      301.56     90.91 o 
 -11   8   8        7.20       -5.32     80.03 o 
 -10   8   8      225.61      302.12     90.11 o 
  -9   8   8      323.24      293.65     91.70 o 
  -8   8   8       99.99       67.93     79.79 o 
  -7   8   8      441.46      468.16     94.04 o 
  -6   8   8      978.23      973.15    108.69 o 
  -5   8   8     5204.83     3234.29   1431.13 o 
  -4   8   8      153.84      126.98     78.23 o 
  -3   8   8     3135.58     3095.34    153.76 o 
  -2   8   8       99.37        9.78    121.76 o 
  -1   8   8      454.91      498.98    147.06 o 
   0   8   8       68.49       48.09    103.95 o 
   1   8   8     1094.62     1246.67    152.79 o 
   2   8   8      869.81      692.55    103.57 o 
   3   8   8      167.63      145.02     86.17 o 
   4   8   8      571.72      657.68    107.12 o 
   5   8   8      353.10      527.14    103.71 o 
   6   8   8      925.77      784.21    114.18 o 
   7   8   8       37.97       22.28     88.20 o 
   8   8   8        1.69       56.57    110.83 o 
   9   8   8     3268.98     3166.97    218.90 o 
  10   8   8      336.19      330.53    129.56 o 
  11   8   8     2174.27     2053.06    194.58 o 
  12   8   8       86.36      170.75    121.23 o 
  13   8   8      492.19      422.35    138.40 o 
  14   8   8       70.01      111.96    125.24 o 
 -19   9   8      505.43      691.08    178.68 o 
 -18   9   8      151.59      140.00    136.30 o 
 -17   9   8      265.59      337.05    139.67 o 
 -16   9   8      224.59      267.50    129.59 o 
 -15   9   8     1183.93     1119.13    165.93 o 
 -14   9   8       69.78       45.62     95.45 o 
 -13   9   8     1230.08     1162.10    116.79 o 
 -12   9   8       13.85        3.32     82.60 o 
 -11   9   8      502.32      519.84    105.53 o 
 -10   9   8       15.17       16.31     81.15 o 
  -9   9   8       98.09      176.15     87.56 o 
  -8   9   8        4.80       72.69     90.04 o 
  -7   9   8     1203.99     1190.12    124.56 o 
  -6   9   8      676.30      661.52    105.74 o 
  -5   9   8     2598.99     2591.61    155.67 o 
  -4   9   8      738.71      788.81    152.05 o 
  -3   9   8     1479.21     1528.24    191.74 o 
  -2   9   8      117.71      334.66    141.97 o 
  -1   9   8      923.42      743.53    163.09 o 
   0   9   8       13.72      111.78    139.36 o 
   1   9   8     3035.32     2707.75    249.10 o 
   2   9   8      574.37      482.32    136.48 o 
   3   9   8     4238.01     4123.23    248.22 o 
   4   9   8      172.45      121.08    125.37 o 
   5   9   8     2122.74     2024.71    158.79 o 
   6   9   8       41.30       27.90     86.64 o 
   7   9   8      559.70      462.29    112.37 o 
   8   9   8      210.23      170.38    103.04 o 
   9   9   8      195.57      201.67    104.37 o 
  10   9   8       28.37       46.88    121.87 o 
  11   9   8        7.43       12.51    100.80 o 
  12   9   8       90.31      179.57    143.29 o 
 -16  10   8        5.08      -15.28    137.72 o 
 -15  10   8     1928.06     2085.27    217.91 o 
 -14  10   8      104.09      100.18    126.99 o 
 -13  10   8     1327.88     1191.88    172.87 o 
 -12  10   8      119.03      158.39    103.78 o 
 -11  10   8      469.33      501.67    110.54 o 
 -10  10   8        1.75       31.33     92.80 o 
  -9  10   8     1165.66     1129.93    128.86 o 
  -8  10   8       40.14       77.64     99.52 o 
  -7  10   8      299.25      278.53    117.24 o 
  -6  10   8       37.47      -25.19    128.17 o 
  -5  10   8      407.25      363.47    150.62 o 
  -4  10   8        1.67       29.67    136.74 o 
  -3  10   8     2990.72     3014.70    258.68 o 
  -2  10   8      330.90      402.38    151.32 o 
  -1  10   8     2058.74     2134.58    235.62 o 
   0  10   8      286.99      193.77    153.85 o 
   1  10   8     1855.87     1861.37    230.52 o 
   2  10   8      164.94      265.53    143.51 o 
   3  10   8      875.77     1204.57    209.47 o 
   4  10   8      266.99      259.47    148.98 o 
   5  10   8       60.72      136.31    129.34 o 
   6  10   8      128.49       59.93    131.81 o 
   7  10   8       24.09       46.77    133.22 o 
   8  10   8       11.27        5.58    135.84 o 
   9  10   8      132.48      115.25    153.38 o 
 -12  11   8      100.41      217.01    184.56 o 
 -11  11   8     3972.85     3900.85    333.21 o 
 -10  11   8      271.69      218.15    172.70 o 
  -9  11   8     2360.50     2279.87    231.90 o 
  -8  11   8       29.05       49.07    135.48 o 
  -7  11   8     1145.12      983.72    188.26 o 
  -6  11   8       66.39      -44.64    137.96 o 
  -5  11   8       22.03       25.47    138.87 o 
  -4  11   8       49.73      -86.67    136.29 o 
  -3  11   8      138.38      200.13    158.01 o 
  -2  11   8        0.38       25.52    148.84 o 
  -1  11   8        0.45      108.72    150.03 o 
   0  11   8       28.05      -18.07    150.70 o 
   1  11   8      114.89      141.08    162.83 o 
   2  11   8       12.56      117.84    163.25 o 
   3  11   8      526.94      647.83    196.80 o 
   4  11   8      203.26      148.08    180.18 o 
   5  11   8     1374.56     1621.25    256.61 o 
 -27   1   9        4.29      -62.20    103.84 o 
 -26   1   9        1.44        3.56    100.13 o 
 -25   1   9      622.54      462.33    117.28 o 
 -24   1   9        0.82        5.71     90.21 o 
 -23   1   9     2209.95     2194.40    157.64 o 
 -22   1   9      190.69      219.11     92.72 o 
 -21   1   9       35.65       96.06     75.64 o 
 -20   1   9       82.64       88.79     66.72 o 
 -19   1   9        8.36       53.95     70.38 o 
 -18   1   9       38.78      -22.89     81.09 o 
 -17   1   9       29.23       32.98     61.30 o 
 -16   1   9        3.47       18.67     60.14 o 
 -15   1   9     2022.50     2062.98     90.44 o 
 -14   1   9      134.97       75.39     52.16 o 
 -13   1   9     2657.91     2688.20    106.74 o 
 -12   1   9      292.29      349.43     58.05 o 
 -11   1   9     1923.00     1792.30     82.92 o 
 -10   1   9       60.09       41.29     55.17 o 
  -9   1   9       84.01      166.28     63.69 o 
  -8   1   9      165.59      101.41     56.61 o 
  -7   1   9      282.03      300.85     45.50 o 
  -6   1   9      106.37      132.67     41.72 o 
  -5   1   9     3264.10     3257.21     90.89 o 
  -4   1   9       16.52       25.93     36.83 o 
  -3   1   9      181.49      195.08     42.55 o 
  -2   1   9     1447.67     1486.91     66.04 o 
  -1   1   9     2573.33     1955.92    508.85 o 
   0   1   9      680.22      620.30     51.02 o 
   1   1   9      913.03      864.36     56.54 o 
   2   1   9      254.17      214.90     44.54 o 
   3   1   9       53.45       43.55     41.00 o 
   4   1   9      321.07      224.40     42.46 o 
   5   1   9       86.34       87.03     39.83 o 
   6   1   9      349.59      439.92     52.28 o 
   7   1   9     1000.45     1028.51     68.89 o 
   8   1   9     1627.93     1653.41    110.92 o 
   9   1   9      303.14      316.92     77.91 o 
  10   1   9        7.17       47.96     76.04 o 
  11   1   9      611.14      705.21     99.78 o 
  12   1   9      476.95      497.10    140.38 o 
  13   1   9     1806.96     1565.93    191.53 o 
  14   1   9      610.69      463.39    143.20 o 
  15   1   9      564.36      601.63    159.63 o 
  16   1   9        0.73      -33.00    121.57 o 
  17   1   9      162.68      137.77    142.13 o 
  18   1   9      655.58      573.44    174.31 o 
  19   1   9      862.10      986.35    204.72 o 
 -27   2   9       55.51       78.87    128.44 o 
 -26   2   9        6.73       34.31     98.75 o 
 -25   2   9      851.83      919.73    128.25 o 
 -24   2   9      114.09      149.41     94.72 o 
 -23   2   9        6.89      -24.42     80.04 o 
 -22   2   9        1.79      -31.78     73.85 o 
 -21   2   9     1075.26     1181.47    105.20 o 
 -20   2   9       81.69       22.58     72.30 o 
 -19   2   9        2.01      -11.88     63.95 o 
 -18   2   9      414.86      434.68     78.92 o 
 -17   2   9      519.24      529.95     81.52 o 
 -16   2   9     2914.26     2745.65    125.52 o 
 -15   2   9      769.11      693.97     81.53 o 
 -14   2   9      164.33      151.11     64.72 o 
 -13   2   9     3380.95     3262.01    140.30 o 
 -12   2   9      415.37      383.32     76.20 o 
 -11   2   9     3327.31     3709.31    163.17 o 
 -10   2   9     1023.71     1041.28     63.07 o 
  -9   2   9     1457.27     1331.78     89.61 o 
  -8   2   9      849.29      831.38     76.13 o 
  -7   2   9       67.25       62.61     47.07 o 
  -6   2   9      247.44      247.24     41.08 o 
  -5   2   9      458.65      486.45     47.17 o 
  -4   2   9        5.82       33.15     43.20 o 
  -3   2   9      654.93      555.79     69.79 o 
  -2   2   9     2224.79     2130.56     93.04 o 
  -1   2   9       13.36       56.83     38.82 o 
   0   2   9      713.99      782.78     55.68 o 
   1   2   9      618.03      540.67     52.14 o 
   2   2   9      925.88      947.20     61.24 o 
   3   2   9     1069.03     1084.02     63.17 o 
   4   2   9      971.26     1013.56     60.50 o 
   5   2   9        0.73      -26.66     43.26 o 
   6   2   9       73.72        5.24     63.85 o 
   7   2   9        2.55        8.97     66.78 o 
   8   2   9      758.10      744.45     87.94 o 
   9   2   9     2975.40     2725.27    258.45 o 
  10   2   9      982.11      520.70    193.34 o 
  11   2   9      582.03      309.84    101.13 o 
  12   2   9      192.74      156.53     86.42 o 
  13   2   9       95.83      117.33     92.37 o 
  14   2   9       45.61      140.94    129.69 o 
  15   2   9        4.16      -20.17    135.16 o 
  16   2   9      459.40      539.18    167.70 o 
  17   2   9       61.37       87.13    141.28 o 
  18   2   9      339.22      459.23    165.79 o 
  19   2   9      249.52      337.35    175.73 o 
 -26   3   9      868.00      742.71    193.14 o 
 -25   3   9      335.46      415.28     99.15 o 
 -24   3   9       46.11       46.08     83.81 o 
 -23   3   9       43.01      142.40     82.04 o 
 -22   3   9       38.02       94.78     76.14 o 
 -21   3   9       60.20      126.95     78.40 o 
 -20   3   9      835.69      847.09     96.91 o 
 -19   3   9      842.54      764.18     95.05 o 
 -18   3   9      915.60     1007.46     95.95 o 
 -17   3   9        7.58       20.61     70.07 o 
 -16   3   9     1310.06     1096.89     96.38 o 
 -15   3   9      267.42      265.66     73.21 o 
 -14   3   9     1527.24     1564.44     99.94 o 
 -13   3   9       10.10       11.51     70.24 o 
 -12   3   9      376.53      451.51     83.22 o 
 -11   3   9      710.67      734.55     86.29 o 
 -10   3   9     1500.54     1331.80     97.03 o 
  -9   3   9      144.37      140.50     59.14 o 
  -8   3   9     2693.72     2705.92    120.76 o 
  -7   3   9     2187.45     2242.77     73.37 o 
  -6   3   9     3553.85     3349.62     88.52 o 
  -5   3   9     1275.65     1465.36     66.01 o 
  -4   3   9      461.16      451.02     62.70 o 
  -3   3   9       65.65      101.68     38.27 o 
  -2   3   9      679.92      581.40     51.78 o 
  -1   3   9       11.70        5.40     37.93 o 
   0   3   9     3065.88     3062.77     89.70 o 
   1   3   9     3274.71     3276.05     94.71 o 
   2   3   9      608.56      601.53     50.54 o 
   3   3   9       73.67       78.39     39.78 o 
   4   3   9      129.91      174.02     71.23 o 
   5   3   9      803.65      948.89     97.29 o 
   6   3   9      331.52      236.86     79.16 o 
   7   3   9       80.28      123.60     78.09 o 
   8   3   9      992.38      969.02    105.91 o 
   9   3   9      623.30      635.38    101.22 o 
  10   3   9       41.64       76.60     79.98 o 
  11   3   9      294.24      126.55     85.98 o 
  12   3   9     1636.17     1592.94    155.29 o 
  13   3   9       28.48       87.42    107.75 o 
  14   3   9      129.02      151.91    138.97 o 
  15   3   9      113.45      175.81    133.40 o 
  16   3   9      125.38      131.58    146.56 o 
  17   3   9      480.60      336.86    161.09 o 
  18   3   9        6.11       41.63    152.32 o 
  19   3   9        2.10      126.17    175.29 o 
 -26   4   9      285.89      279.04    133.22 o 
 -25   4   9      233.72      346.86    136.54 o 
 -24   4   9      539.18      611.52    119.75 o 
 -23   4   9     1361.91     1466.85    126.10 o 
 -22   4   9      529.76      395.48     92.50 o 
 -21   4   9      267.99      189.90     80.99 o 
 -20   4   9      137.40      162.48     81.21 o 
 -19   4   9      494.82      507.74     90.98 o 
 -18   4   9     1784.75     1878.07    122.42 o 
 -17   4   9     1007.51      898.22     96.58 o 
 -16   4   9     2246.32     2273.15    123.63 o 
 -15   4   9      144.18      132.01     72.27 o 
 -14   4   9     3119.43     3060.19    132.08 o 
 -13   4   9        0.79      -12.90     73.26 o 
 -12   4   9      590.52      497.12     85.69 o 
 -11   4   9      900.70     1005.68     99.48 o 
 -10   4   9      439.02      475.72     82.64 o 
  -9   4   9       50.85       86.23     68.92 o 
  -8   4   9     1540.39     1502.46    104.12 o 
  -7   4   9      159.65      117.13     68.29 o 
  -6   4   9      173.54      184.04     60.13 o 
  -5   4   9     2319.25     2448.70     80.80 o 
  -4   4   9     1919.86     1280.60    239.13 o 
  -3   4   9     6423.91     6394.78    128.65 o 
  -2   4   9       44.15       14.93     40.30 o 
  -1   4   9      135.95      151.20     46.73 o 
   0   4   9    10151.80    10862.07    166.16 o 
   1   4   9      154.83      146.14     44.93 o 
   2   4   9     8620.43     8793.52    169.29 o 
   3   4   9      375.71      356.70     73.20 o 
   4   4   9     3782.40     3505.70    245.78 o 
   5   4   9       13.91      -16.27     68.90 o 
   6   4   9      706.80      667.08     94.43 o 
   7   4   9      542.21      633.76     97.21 o 
   8   4   9      542.74      410.50     93.72 o 
   9   4   9        2.65      -34.76     82.58 o 
  10   4   9      268.85      292.31     95.06 o 
  11   4   9      122.71      150.45    106.68 o 
  12   4   9        1.42      -34.12    123.19 o 
  13   4   9        5.45      -10.64    101.47 o 
  14   4   9        1.14      -80.48    100.88 o 
  15   4   9      283.16      307.39    150.42 o 
  16   4   9      121.88      228.90    154.73 o 
  17   4   9       66.68       90.36    151.42 o 
  18   4   9      407.39      228.91    170.26 o 
 -25   5   9       37.23        9.63    127.39 o 
 -24   5   9      351.46      472.40    145.27 o 
 -23   5   9      440.13      561.65    140.67 o 
 -22   5   9     1723.62     1583.71    129.97 o 
 -21   5   9      284.40      201.16     86.87 o 
 -20   5   9     1100.29     1258.10    114.67 o 
 -19   5   9       41.95       35.73     78.83 o 
 -18   5   9     1718.21     1598.22    117.43 o 
 -17   5   9      235.66      263.24     82.77 o 
 -16   5   9      378.40      486.31     87.84 o 
 -15   5   9       47.58      -21.26     84.90 o 
 -14   5   9        9.53      -23.29     67.50 o 
 -13   5   9     1501.31     1380.52    116.89 o 
 -12   5   9       23.77        4.72     75.64 o 
 -11   5   9     6042.86     6087.09    196.91 o 
 -10   5   9      357.72      375.74     84.79 o 
  -9   5   9      301.55      275.32     77.31 o 
  -8   5   9     5851.80     5756.91    184.39 o 
  -7   5   9       74.48      114.59     69.26 o 
  -6   5   9     4216.01     4465.33    161.87 o 
  -5   5   9        6.09       16.70     43.58 o 
  -4   5   9     8361.28     8198.83    186.01 o 
  -3   5   9     2922.72     2986.17     97.29 o 
  -2   5   9     4907.18     4912.71    120.83 o 
  -1   5   9      816.64      804.66     65.03 o 
   0   5   9      613.77      768.33     64.27 o 
   1   5   9      114.99       39.16     66.96 o 
   2   5   9      829.35      810.57     93.40 o 
   3   5   9      147.75      111.56     73.39 o 
   4   5   9        0.21       12.16     75.25 o 
   5   5   9     2234.46     2047.84    133.53 o 
   6   5   9      371.85      376.36     93.07 o 
   7   5   9     8160.09     8096.99    242.50 o 
   8   5   9      452.66      452.93     99.47 o 
   9   5   9     1555.38     1511.06    134.60 o 
  10   5   9     2574.71     2415.96    182.04 o 
  11   5   9      441.81      284.46    115.93 o 
  12   5   9     3202.46     3403.24    237.36 o 
  13   5   9       79.12       88.15    111.54 o 
  14   5   9     1341.85     1365.84    168.04 o 
  15   5   9        0.88      126.07    123.90 o 
  16   5   9      451.43      484.69    142.65 o 
  17   5   9      146.83       46.72    130.10 o 
 -24   6   9      114.64      182.17    147.68 o 
 -23   6   9      753.30      643.59    153.50 o 
 -22   6   9       56.05      -76.37    101.82 o 
 -21   6   9      508.86      583.93    140.36 o 
 -20   6   9        9.16      -12.62     76.82 o 
 -19   6   9      137.32      124.22     82.36 o 
 -18   6   9       39.52       33.48     79.10 o 
 -17   6   9       32.37       36.55     76.71 o 
 -16   6   9      287.46      306.52     83.00 o 
 -15   6   9      615.28      580.99     89.47 o 
 -14   6   9     4513.82     4705.29    171.91 o 
 -13   6   9      652.94      794.34    105.95 o 
 -12   6   9    10094.25    10055.32    299.05 o 
 -11   6   9        5.92       17.92     78.56 o 
 -10   6   9     8833.05     8766.65    237.95 o 
  -9   6   9       31.55      100.15     77.39 o 
  -8   6   9     2181.03     2137.95    131.28 o 
  -7   6   9     1373.24     1415.31    113.39 o 
  -6   6   9       40.04       14.56     66.75 o 
  -5   6   9      893.95      360.94    223.62 o 
  -4   6   9     2950.31     2914.48    128.23 o 
  -3   6   9     2475.79     2647.79    119.77 o 
  -2   6   9       97.35      133.89     62.35 o 
  -1   6   9     1414.91     1461.74     80.71 o 
   0   6   9       46.33       74.55     70.21 o 
   1   6   9       18.20       44.44     67.95 o 
   2   6   9     1697.59     1792.04    120.57 o 
   3   6   9       42.91       50.20     75.13 o 
   4   6   9     4140.60     3739.71    171.38 o 
   5   6   9       14.38       34.75     76.85 o 
   6   6   9     7367.97     7738.96    242.47 o 
   7   6   9      553.11      517.08    101.26 o 
   8   6   9     3004.34     2919.80    168.99 o 
   9   6   9      157.43       53.61     92.69 o 
  10   6   9      257.06      295.03    122.31 o 
  11   6   9      762.86      697.95    140.70 o 
  12   6   9      204.16      174.69    117.01 o 
  13   6   9      449.59      367.86    125.88 o 
  14   6   9      299.67      316.16    131.09 o 
  15   6   9      612.72      646.27    151.81 o 
  16   6   9       19.24      -33.88    120.91 o 
 -22   7   9     1815.91     2343.23    225.21 o 
 -21   7   9       49.01       40.88    119.36 o 
 -20   7   9     2884.47     2729.23    224.28 o 
 -19   7   9      253.75      258.13    126.43 o 
 -18   7   9     1438.37     1547.18    127.52 o 
 -17   7   9      246.20      258.78     89.00 o 
 -16   7   9       51.32       47.73     77.65 o 
 -15   7   9      624.70      690.49    101.10 o 
 -14   7   9       82.08       45.21     79.46 o 
 -13   7   9      652.04      608.26    101.68 o 
 -12   7   9      567.40      624.79    104.32 o 
 -11   7   9     1892.43     1844.31    136.54 o 
 -10   7   9      115.04      113.30     82.99 o 
  -9   7   9      115.66      175.37     87.83 o 
  -8   7   9     1366.16     1321.84    117.89 o 
  -7   7   9      119.55      132.47     78.70 o 
  -6   7   9     2815.95     2588.19    142.36 o 
  -5   7   9     1749.72     1647.16    118.94 o 
  -4   7   9     3247.31     3865.80    225.81 o 
  -3   7   9      718.11      809.91    100.32 o 
  -2   7   9    15073.92    15178.30    387.04 o 
  -1   7   9       43.68       15.53     96.28 o 
   0   7   9     3553.85     3244.11    199.13 o 
   1   7   9      155.73      157.65     89.59 o 
   2   7   9      299.36      335.01     87.05 o 
   3   7   9     1363.36     1350.64    123.10 o 
   4   7   9      235.05      237.54     86.90 o 
   5   7   9      891.70      855.55    114.04 o 
   6   7   9     1304.63     1081.78    122.93 o 
   7   7   9       16.84       70.03     95.80 o 
   8   7   9      212.71      206.28    102.43 o 
   9   7   9       40.45      -16.89     89.99 o 
  10   7   9      554.96      576.60    119.97 o 
  11   7   9      499.90      655.38    141.27 o 
  12   7   9      789.16      965.49    155.25 o 
  13   7   9       94.98       98.95    121.65 o 
  14   7   9     1029.06      965.35    168.15 o 
  15   7   9       90.38       92.08    131.10 o 
 -20   8   9      524.94      477.77    147.95 o 
 -19   8   9      106.88       61.85    120.18 o 
 -18   8   9      170.78      262.93    129.79 o 
 -17   8   9     1225.59     1334.71    145.19 o 
 -16   8   9     1819.52     1948.06    138.91 o 
 -15   8   9      290.49      267.48     87.25 o 
 -14   8   9     3247.26     3245.27    160.26 o 
 -13   8   9       55.59       46.12     88.64 o 
 -12   8   9     1887.51     2036.45    148.82 o 
 -11   8   9      204.49      196.08     90.80 o 
 -10   8   9     4556.83     4337.45    192.50 o 
  -9   8   9      306.66      198.93     92.38 o 
  -8   8   9      279.31      322.29     87.77 o 
  -7   8   9       25.68      124.33     85.05 o 
  -6   8   9      553.81      196.93    164.16 o 
  -5   8   9      296.95      157.81     85.21 o 
  -4   8   9      167.49      179.16    124.33 o 
  -3   8   9      605.97      613.19    142.80 o 
  -2   8   9      456.29      326.58    124.79 o 
  -1   8   9      305.32      221.91    107.63 o 
   0   8   9     1708.14     1692.22    163.77 o 
   1   8   9     2116.65     1994.89    182.11 o 
   2   8   9     1855.47     1637.15    174.64 o 
   3   8   9      128.86      166.59    120.95 o 
   4   8   9     4041.80     3798.29    187.78 o 
   5   8   9      557.58      549.35    106.88 o 
   6   8   9     2085.69     2081.05    159.15 o 
   7   8   9       53.49       60.06     89.12 o 
   8   8   9     1159.18     1251.00    138.28 o 
   9   8   9      795.88      744.79    124.95 o 
  10   8   9     1343.34     1360.32    152.53 o 
  11   8   9       19.03       -6.23    105.45 o 
  12   8   9       46.12       96.10    112.49 o 
  13   8   9      166.39      234.19    139.11 o 
 -18   9   9      576.83      596.15    160.57 o 
 -17   9   9        7.26       20.45    112.02 o 
 -16   9   9     2350.44     2255.01    217.91 o 
 -15   9   9       36.84       89.84    104.05 o 
 -14   9   9     2138.40     2411.99    208.41 o 
 -13   9   9      107.33      106.17     86.48 o 
 -12   9   9       28.11        7.27     90.37 o 
 -11   9   9      220.03      259.43     99.75 o 
 -10   9   9     1002.68      965.63    124.05 o 
  -9   9   9      322.51      383.66    101.94 o 
  -8   9   9     2165.36     2318.29    158.40 o 
  -7   9   9      318.44      375.33    102.59 o 
  -6   9   9     3258.81     2197.05    982.94 o 
  -5   9   9      468.32      603.65    156.71 o 
  -4   9   9      642.56      513.01    154.72 o 
  -3   9   9       13.18      141.85    129.37 o 
  -2   9   9      389.43      393.09    152.64 o 
  -1   9   9      310.84      236.38    145.45 o 
   0   9   9      890.87     1045.79    189.47 o 
   1   9   9       39.80       -7.06    105.40 o 
   2   9   9     1225.15     1216.61    175.40 o 
   3   9   9       46.36       56.47    125.16 o 
   4   9   9      695.75      719.07    146.87 o 
   5   9   9       12.53      -82.66    104.64 o 
   6   9   9       10.86       24.07    122.73 o 
   7   9   9       67.26      -43.57     95.06 o 
   8   9   9      802.56      690.19    130.60 o 
   9   9   9      826.13      899.03    131.11 o 
  10   9   9     1181.66     1290.17    150.58 o 
  11   9   9       30.93       60.31    124.00 o 
 -15  10   9       32.30       75.90    137.79 o 
 -14  10   9      177.10      310.05    142.44 o 
 -13  10   9       58.11       11.68    103.02 o 
 -12  10   9       24.52       24.52     97.85 o 
 -11  10   9       19.52       38.93     93.77 o 
 -10  10   9       83.97      197.79    107.95 o 
  -9  10   9      197.97      204.46    104.59 o 
  -8  10   9      272.54      280.85    141.39 o 
  -7  10   9        0.90       96.22    135.46 o 
  -6  10   9     1258.85     1307.29    194.63 o 
  -5  10   9      120.44       99.07    140.16 o 
  -4  10   9      541.14      399.69    160.40 o 
  -3  10   9       62.38       34.06    129.22 o 
  -2  10   9      155.62       82.48    143.59 o 
  -1  10   9      259.65      329.66    159.47 o 
   0  10   9     3325.01     3348.74    283.89 o 
   1  10   9      767.84      629.60    165.56 o 
   2  10   9     2161.12     2285.87    249.87 o 
   3  10   9      495.17      687.35    157.35 o 
   4  10   9      739.57      847.06    168.36 o 
   5  10   9       12.00       51.56    132.86 o 
   6  10   9      260.57      402.03    153.16 o 
   7  10   9       35.59       55.06    147.20 o 
   8  10   9       44.37      -15.84    149.08 o 
 -11  11   9        7.43      -47.04    145.06 o 
 -10  11   9      267.37      389.71    165.30 o 
  -9  11   9       48.58       60.13    143.02 o 
  -8  11   9      872.52     1118.98    191.92 o 
  -7  11   9       51.12       36.17    144.81 o 
  -6  11   9      196.71      116.20    155.18 o 
  -5  11   9       51.75       64.14    148.38 o 
  -4  11   9      702.36      572.69    184.80 o 
  -3  11   9      172.17      220.06    160.04 o 
  -2  11   9     1044.78      907.15    197.44 o 
  -1  11   9      177.00      214.68    168.86 o 
   0  11   9      139.03      155.09    161.73 o 
   1  11   9       52.06       46.41    162.22 o 
   2  11   9      287.91      292.26    187.04 o 
   3  11   9        9.77      -35.25    154.78 o 
 -27   0  10       21.02      -35.77    140.44 o 
 -26   0  10        7.96        8.92    161.67 o 
 -25   0  10        7.35      -97.67    132.33 o 
 -24   0  10     1832.42     1583.44    205.92 o 
 -23   0  10        3.29       32.04    121.93 o 
 -22   0  10     3256.44     2957.32    308.55 o 
 -21   0  10      100.87       35.54    113.57 o 
 -20   0  10      860.79      887.33    154.40 o 
 -19   0  10        3.95       19.56    104.08 o 
 -18   0  10     4771.95     4719.40    262.53 o 
 -17   0  10      250.97      382.76     97.08 o 
 -16   0  10      293.45      490.27     96.24 o 
 -15   0  10       74.98      142.17     79.57 o 
 -14   0  10     4506.71     4032.52    201.47 o 
 -13   0  10      646.59      685.32     90.46 o 
 -12   0  10     7475.28     7296.29    356.55 o 
 -11   0  10      222.62      227.13    105.17 o 
 -10   0  10      193.89      137.00     97.15 o 
  -9   0  10        1.68       18.43    109.82 o 
  -8   0  10     7743.07     7263.54    197.87 o 
  -7   0  10     3000.17     2916.63    131.69 o 
  -6   0  10    47509.11    49550.81    508.33 o 
  -5   0  10    13159.70    13690.99    281.90 o 
  -4   0  10    33435.86    36477.78    709.55 o 
  -3   0  10     4210.24     4347.87    153.45 o 
  -2   0  10     8706.27     8832.48    408.67 o 
  -1   0  10     1163.70     1212.93     93.72 o 
   0   0  10     3938.38     3748.25    171.74 o 
   1   0  10      411.19       86.39     87.35 o 
   2   0  10      497.11      362.21     63.41 o 
   3   0  10      455.29      440.99     87.26 o 
   4   0  10     2743.88     2745.24    170.75 o 
   5   0  10      103.68       99.20     73.65 o 
   6   0  10      180.11      267.47     75.92 o 
   7   0  10       97.93       76.27     74.97 o 
   8   0  10      832.43      918.99    106.64 o 
   9   0  10     2596.53     2425.90    291.74 o 
  10   0  10     3551.30     3616.06    350.74 o 
  11   0  10     1411.10     1209.27    246.03 o 
  12   0  10     2693.70     2575.74    324.81 o 
  13   0  10     2266.39     2252.07    319.14 o 
  14   0  10     2137.90     2064.95    320.37 o 
  15   0  10      917.13      845.61    259.71 o 
  16   0  10      119.79      234.29    210.12 o 
  17   0  10      141.69     -109.89    183.84 o 
  18   0  10      278.08      146.48    223.48 o 
 -27   1  10        1.00       10.90    103.05 o 
 -26   1  10     2403.09     2358.21    179.55 o 
 -25   1  10        0.89      -88.21     91.51 o 
 -24   1  10     2452.79     2373.89    167.97 o 
 -23   1  10        4.37       16.11     91.15 o 
 -22   1  10     5190.79     5266.52    219.63 o 
 -21   1  10      249.61      226.78     83.72 o 
 -20   1  10     1723.83     1689.98    116.06 o 
 -19   1  10        3.06       22.04     68.78 o 
 -18   1  10     2336.91     2151.89    120.74 o 
 -17   1  10      230.36      238.90     72.56 o 
 -16   1  10     6693.49     6615.60    177.26 o 
 -15   1  10      864.13      860.73     87.62 o 
 -14   1  10    17161.77    17125.36    481.95 o 
 -13   1  10     1966.86     2027.42     97.95 o 
 -12   1  10    10840.59    10653.82    216.83 o 
 -11   1  10      782.95      769.60     85.61 o 
 -10   1  10     4307.79     3982.25    143.36 o 
  -9   1  10      239.20      221.42     64.07 o 
  -8   1  10    12011.01    11632.89    192.90 o 
  -7   1  10     4172.72     4200.00    107.59 o 
  -6   1  10    19127.32    19491.81    280.74 o 
  -5   1  10     1711.42     1727.40     75.23 o 
  -4   1  10     3270.36     3328.49     97.08 o 
  -3   1  10      237.01      219.40     47.08 o 
  -2   1  10      463.75      568.83     52.51 o 
  -1   1  10      126.81       46.95     29.60 o 
   0   1  10     2996.31     3097.22     98.28 o 
   1   1  10     2340.64     2602.40    115.60 o 
   2   1  10    15478.32    16111.97    774.97 o 
   3   1  10     4805.94     4664.29    230.01 o 
   4   1  10     5797.49     5717.57    498.56 o 
   5   1  10     2402.93     2392.73    173.52 o 
   6   1  10     7014.45     7081.91    440.62 o 
   7   1  10     3810.13     3874.56    246.26 o 
   8   1  10     1227.17     1166.88    105.57 o 
   9   1  10       28.83       72.34     92.52 o 
  10   1  10      199.44      334.79     93.12 o 
  11   1  10       75.99       17.11    100.71 o 
  12   1  10      847.34      633.34    151.23 o 
  13   1  10      139.77      114.44    120.11 o 
  14   1  10       54.06       72.34    135.38 o 
  15   1  10       38.91       64.86    140.10 o 
  16   1  10       32.09      149.44    144.58 o 
  17   1  10      148.07      114.32    151.30 o 
  18   1  10      556.88      503.07    168.45 o 
 -27   2  10       96.37      152.73    109.68 o 
 -26   2  10      309.35      346.67    113.09 o 
 -25   2  10       14.99       -2.55     98.26 o 
 -24   2  10      745.57      624.06    119.63 o 
 -23   2  10       10.21       21.44     86.47 o 
 -22   2  10     1854.25     1712.77    145.87 o 
 -21   2  10      103.93      140.33     74.11 o 
 -20   2  10     5655.36     5071.34    235.60 o 
 -19   2  10      422.06      392.06     81.50 o 
 -18   2  10    11367.58    10395.62    317.79 o 
 -17   2  10      887.32      744.54     87.44 o 
 -16   2  10    14622.41    13951.56    258.89 o 
 -15   2  10      804.84      756.87     87.14 o 
 -14   2  10     6411.99     6585.35    199.35 o 
 -13   2  10      282.87      271.49     77.82 o 
 -12   2  10     1974.35     1979.38    118.72 o 
 -11   2  10        8.59       50.29     67.39 o 
 -10   2  10      348.00      355.63     74.09 o 
  -9   2  10      859.68      835.47     84.42 o 
  -8   2  10      436.20      390.62     49.27 o 
  -7   2  10       36.66       35.30     39.54 o 
  -6   2  10     4765.77     4874.28    114.41 o 
  -5   2  10     1951.32     1870.71     77.26 o 
  -4   2  10     6175.32     5686.19    127.96 o 
  -3   2  10     3620.99     2870.13    569.50 o 
  -2   2  10    22423.97    21746.12    462.47 o 
  -1   2  10     5361.75     5191.41    119.60 o 
   0   2  10    11130.20    10695.27    166.08 o 
   1   2  10     1182.65     1127.49     68.83 o 
   2   2  10     3196.23     3118.36     97.74 o 
   3   2  10      179.10      187.04     49.62 o 
   4   2  10      541.01      579.94     59.38 o 
   5   2  10      103.93       66.39     65.88 o 
   6   2  10      785.35      944.35     98.06 o 
   7   2  10      869.46      799.66     94.62 o 
   8   2  10     2407.70     1643.61    213.30 o 
   9   2  10      646.24      414.72     79.43 o 
  10   2  10     1347.52     1042.85    224.07 o 
  11   2  10      276.38      380.08     93.33 o 
  12   2  10      371.65      414.06    119.64 o 
  13   2  10     1010.20      857.69    168.71 o 
  14   2  10      992.74      666.88    163.46 o 
  15   2  10     1655.41     2097.61    230.97 o 
  16   2  10      830.12      888.09    188.89 o 
  17   2  10      831.08      834.02    182.13 o 
  18   2  10      305.36      238.65    162.74 o 
 -26   3  10     3252.41     3268.84    207.00 o 
 -25   3  10        0.87       42.25     96.21 o 
 -24   3  10       69.86      268.61     93.21 o 
 -23   3  10       36.79       12.84     80.63 o 
 -22   3  10      204.84      152.60     83.10 o 
 -21   3  10      329.48      326.48     91.94 o 
 -20   3  10      225.22      204.37     80.85 o 
 -19   3  10     1093.79     1016.25    100.98 o 
 -18   3  10      637.60      664.75     88.62 o 
 -17   3  10      589.40      624.34     87.97 o 
 -16   3  10      321.82      276.27     86.61 o 
 -15   3  10      338.42      298.12     74.64 o 
 -14   3  10      693.59      641.42     97.66 o 
 -13   3  10      795.67      806.41     95.42 o 
 -12   3  10    12545.11    12273.56    263.18 o 
 -11   3  10     1060.31     1071.36    100.69 o 
 -10   3  10    13949.39    13908.10    305.67 o 
  -9   3  10     2205.99     2091.58    145.28 o 
  -8   3  10    10510.07    10142.96    222.96 o 
  -7   3  10     1271.30     1221.82     64.72 o 
  -6   3  10     2342.02     2337.36     83.77 o 
  -5   3  10       44.00       75.54     41.81 o 
  -4   3  10      797.34      504.12    172.90 o 
  -3   3  10      100.84      117.85     44.02 o 
  -2   3  10     1561.33     1654.47     76.31 o 
  -1   3  10      179.19      146.82     46.61 o 
   0   3  10     1773.49     1728.01     78.46 o 
   1   3  10      178.66      179.52     46.18 o 
   2   3  10     2950.13     2882.12     92.50 o 
   3   3  10     2150.39     2126.67    120.87 o 
   4   3  10     2369.96     2522.64    137.17 o 
   5   3  10     4239.06     4211.69    167.16 o 
   6   3  10     3899.70     3572.03    161.08 o 
   7   3  10     5221.04     5188.43    187.80 o 
   8   3  10     3223.37     3449.48    166.12 o 
   9   3  10      678.21      808.70    104.77 o 
  10   3  10     1074.82     1183.14    122.12 o 
  11   3  10      452.39      542.53    104.40 o 
  12   3  10       84.69       68.07     92.46 o 
  13   3  10       44.95       31.33     88.95 o 
  14   3  10      363.71      279.73    149.11 o 
  15   3  10      226.71      285.22    152.35 o 
  16   3  10      423.54      343.77    157.91 o 
  17   3  10      168.38      246.32    166.59 o 
  18   3  10      303.50      296.59    193.30 o 
 -25   4  10       22.77      -10.86    104.88 o 
 -24   4  10       52.40       56.24     88.14 o 
 -23   4  10      907.56      960.96    114.03 o 
 -22   4  10      382.00      370.02     95.39 o 
 -21   4  10      194.99      204.11     85.42 o 
 -20   4  10     4520.07     4748.33    182.14 o 
 -19   4  10      108.85      106.51     79.27 o 
 -18   4  10     7001.63     7104.27    209.19 o 
 -17   4  10      336.53      362.21     81.80 o 
 -16   4  10     2117.14     2049.03    120.26 o 
 -15   4  10     1705.11     1670.55    114.41 o 
 -14   4  10     1570.12     1586.68    145.73 o 
 -13   4  10      550.77      499.86     91.98 o 
 -12   4  10      178.10      203.65     76.94 o 
 -11   4  10      350.44      325.82     82.50 o 
 -10   4  10      806.38      655.36     90.01 o 
  -9   4  10       16.67       51.67     70.79 o 
  -8   4  10       36.21       17.37     67.25 o 
  -7   4  10       23.50       35.52     66.60 o 
  -6   4  10     4537.88     4370.17    143.27 o 
  -5   4  10      557.91      604.75     64.29 o 
  -4   4  10     9133.44     9331.68    219.04 o 
  -3   4  10       25.73       72.84     45.95 o 
  -2   4  10     3863.04     3781.38    108.63 o 
  -1   4  10     7622.67     7815.13    168.99 o 
   0   4  10     6422.00     6542.48    138.18 o 
   1   4  10    11920.87    12398.19    184.39 o 
   2   4  10     1968.45     2066.90    124.04 o 
   3   4  10     3376.56     3162.30    146.83 o 
   4   4  10       12.72      -10.40     71.54 o 
   5   4  10     1136.12     1087.02    110.33 o 
   6   4  10       20.31       58.09     77.42 o 
   7   4  10     1556.31     1658.66    129.54 o 
   8   4  10      514.85      538.15    103.93 o 
   9   4  10      505.69      481.96    101.94 o 
  10   4  10       83.80      123.30     92.15 o 
  11   4  10      110.50       33.07     90.85 o 
  12   4  10      113.48       21.55     95.20 o 
  13   4  10      158.53      310.84    109.49 o 
  14   4  10      758.63      893.54    147.36 o 
  15   4  10      552.75      462.81    166.58 o 
  16   4  10      229.08      248.30    146.71 o 
  17   4  10      422.12      791.81    208.35 o 
 -25   5  10      253.19      232.26    135.83 o 
 -24   5  10      697.80      656.08    156.34 o 
 -23   5  10      556.80      691.24    108.22 o 
 -22   5  10      335.67      298.70     97.19 o 
 -21   5  10      410.03      401.17     94.31 o 
 -20   5  10        3.15      -14.64     74.07 o 
 -19   5  10       60.14       58.18     76.77 o 
 -18   5  10        0.81       -4.22     75.19 o 
 -17   5  10       52.56       34.94     75.68 o 
 -16   5  10      852.10      848.71     99.62 o 
 -15   5  10      175.04      171.64     76.41 o 
 -14   5  10     4052.52     3880.14    174.78 o 
 -13   5  10      258.78      257.76     88.67 o 
 -12   5  10     4852.29     5524.29    195.18 o 
 -11   5  10      136.25       78.26     74.33 o 
 -10   5  10     5148.88     5460.42    190.71 o 
  -9   5  10     4910.48     4862.63    179.13 o 
  -8   5  10     4416.66     4414.11    170.30 o 
  -7   5  10     6344.65     6554.75    238.58 o 
  -6   5  10     2113.09     2399.63    128.07 o 
  -5   5  10     4156.73     2565.42    927.78 o 
  -4   5  10        2.62        0.40     61.27 o 
  -3   5  10     2698.93     2711.10    120.95 o 
  -2   5  10      181.04      207.90     55.26 o 
  -1   5  10      347.91      302.70     61.96 o 
   0   5  10      335.17      363.30     80.39 o 
   1   5  10       88.72      139.28     70.95 o 
   2   5  10      229.27      193.77     78.64 o 
   3   5  10       28.26       96.98     77.91 o 
   4   5  10     1061.82     1055.38    110.49 o 
   5   5  10      276.42      178.67     88.23 o 
   6   5  10     5664.43     5076.67    199.41 o 
   7   5  10      537.54      692.94    108.28 o 
   8   5  10     3469.33     4003.96    189.45 o 
   9   5  10     2778.96     2340.09    157.21 o 
  10   5  10      193.54      330.10    104.04 o 
  11   5  10     1382.06     1647.31    148.71 o 
  12   5  10      294.63      153.79     94.40 o 
  13   5  10      857.66      836.74    145.95 o 
  14   5  10        1.24      -61.82    100.64 o 
  15   5  10       68.14      108.33    111.30 o 
  16   5  10       18.81       64.43    133.98 o 
 -23   6  10     1316.73     1435.40    188.06 o 
 -22   6  10       61.88       28.29    116.69 o 
 -21   6  10      353.35      284.90     91.98 o 
 -20   6  10      116.51      179.34     84.55 o 
 -19   6  10        0.47       -8.47     82.21 o 
 -18   6  10       32.00       77.08     79.20 o 
 -17   6  10      905.11      911.60    106.21 o 
 -16   6  10      257.17      306.90     86.43 o 
 -15   6  10     1249.63     1401.40    115.62 o 
 -14   6  10     2316.40     2258.86    146.38 o 
 -13   6  10      895.88      952.55    113.78 o 
 -12   6  10     1691.74     1736.21    132.11 o 
 -11   6  10     3142.67     3203.67    163.83 o 
 -10   6  10      192.47      261.39     89.20 o 
  -9   6  10     1028.23     1145.98    113.15 o 
  -8   6  10     1188.72     1051.92    107.89 o 
  -7   6  10      217.33      179.07     85.88 o 
  -6   6  10     3621.61     2474.94    901.07 o 
  -5   6  10      449.18      391.36     81.27 o 
  -4   6  10     6972.90     6741.35    187.46 o 
  -3   6  10      120.14      166.39     68.78 o 
  -2   6  10      960.62     1171.74    107.59 o 
  -1   6  10      372.69      398.57    103.24 o 
   0   6  10      149.48      119.45     76.30 o 
   1   6  10     1233.66     1250.18    110.49 o 
   2   6  10       56.73      107.02     76.86 o 
   3   6  10     3029.66     3236.45    203.93 o 
   4   6  10        0.03       38.77     82.92 o 
   5   6  10     2028.40     1759.89    135.53 o 
   6   6  10      246.67      261.40     95.96 o 
   7   6  10      139.84       19.75     89.28 o 
   8   6  10       10.15      -22.65     89.31 o 
   9   6  10       35.93      -48.55     91.69 o 
  10   6  10     1365.76     1182.60    139.18 o 
  11   6  10     1103.53     1063.68    135.74 o 
  12   6  10      435.23      334.96    116.25 o 
  13   6  10      735.59      924.71    138.78 o 
  14   6  10       94.97      215.55    116.18 o 
  15   6  10      238.50      285.52    121.82 o 
 -22   7  10      317.61      438.27    156.45 o 
 -21   7  10      564.71      601.29    199.87 o 
 -20   7  10      627.21      568.21    123.71 o 
 -19   7  10      126.62      216.77     91.20 o 
 -18   7  10       42.90      104.90     97.10 o 
 -17   7  10      501.57      505.86    100.38 o 
 -16   7  10      697.70      820.72    108.14 o 
 -15   7  10      594.46      614.28     97.97 o 
 -14   7  10      336.56      317.87     98.27 o 
 -13   7  10      100.36      112.49     89.32 o 
 -12   7  10     1833.44     1930.28    142.36 o 
 -11   7  10        9.63       62.62     84.94 o 
 -10   7  10      348.84      329.71     90.27 o 
  -9   7  10      491.07      543.11    101.83 o 
  -8   7  10       33.71       77.31     86.39 o 
  -7   7  10     2323.77     2362.18    143.02 o 
  -6   7  10     1264.45      555.81    356.66 o 
  -5   7  10      386.93      430.88     95.13 o 
  -4   7  10       36.82        7.31     77.95 o 
  -3   7  10     2311.60     2549.52    241.19 o 
  -2   7  10        7.41      184.51     97.44 o 
  -1   7  10     4225.99     4260.84    230.77 o 
   0   7  10     1207.25     1285.02    147.17 o 
   1   7  10       16.32       16.19    101.76 o 
   2   7  10     2080.27     2188.33    144.71 o 
   3   7  10      174.31      136.15     92.64 o 
   4   7  10      544.66      472.30    102.72 o 
   5   7  10     1808.02     1811.90    141.09 o 
   6   7  10       29.61      -92.72     92.72 o 
   7   7  10     2104.13     2006.86    154.13 o 
   8   7  10        0.51      -24.58     93.92 o 
   9   7  10      484.28      546.28    115.93 o 
  10   7  10       26.84      -16.82     97.63 o 
  11   7  10      718.55      871.46    135.62 o 
  12   7  10      169.68      150.09    109.29 o 
  13   7  10      530.93      537.52    130.32 o 
 -20   8  10      205.74      301.58    152.18 o 
 -19   8  10      115.67      298.27    133.33 o 
 -18   8  10      574.79      577.40    124.79 o 
 -17   8  10     1140.35     1138.02    120.64 o 
 -16   8  10     1521.80     1531.52    131.79 o 
 -15   8  10       14.40       16.22     84.85 o 
 -14   8  10      153.29      140.32     93.41 o 
 -13   8  10     2055.88     2062.86    152.78 o 
 -12   8  10      174.03      138.37     93.40 o 
 -11   8  10     6481.01     6606.66    238.10 o 
 -10   8  10      274.32      296.55    102.84 o 
  -9   8  10     3720.60     3974.81    190.23 o 
  -8   8  10      800.26      815.36    112.35 o 
  -7   8  10       14.86       17.07     80.14 o 
  -6   8  10       64.54      109.48     87.45 o 
  -5   8  10       20.44      -75.70    103.77 o 
  -4   8  10       39.71       82.26    128.23 o 
  -3   8  10      587.93      557.97    153.75 o 
  -2   8  10      342.09      292.47    114.94 o 
  -1   8  10     1287.61     1377.21    166.90 o 
   0   8  10      478.71      584.20    137.43 o 
   1   8  10       41.26       88.64    106.61 o 
   2   8  10      281.76      222.53    117.39 o 
   3   8  10      548.11      395.55    135.49 o 
   4   8  10        1.86       59.43    110.63 o 
   5   8  10     1448.26     1628.28    187.55 o 
   6   8  10       80.98        9.57     93.16 o 
   7   8  10     1175.61     1186.05    140.03 o 
   8   8  10     1716.71     1939.00    161.97 o 
   9   8  10     1859.48     2152.03    171.84 o 
  10   8  10      886.47      677.77    129.54 o 
  11   8  10        0.82       27.58    113.86 o 
  12   8  10       40.77       28.08    111.77 o 
 -18   9  10       57.62       44.57    145.08 o 
 -17   9  10     2070.02     2266.65    225.22 o 
 -16   9  10       38.47       45.73    106.03 o 
 -15   9  10      884.69      931.19    120.57 o 
 -14   9  10       97.55       98.03     93.48 o 
 -13   9  10      507.83      451.39    110.63 o 
 -12   9  10      907.00      947.42    127.03 o 
 -11   9  10        6.55      117.46     96.02 o 
 -10   9  10       89.65      134.87     95.25 o 
  -9   9  10      404.43      516.94    110.64 o 
  -8   9  10       28.42       97.31     95.31 o 
  -7   9  10       85.46       72.20    135.07 o 
  -6   9  10      191.45      218.97    140.85 o 
  -5   9  10      312.91      222.67    144.46 o 
  -4   9  10        8.01       53.84    123.15 o 
  -3   9  10     1183.15     1105.49    187.53 o 
  -2   9  10      892.95     1175.72    180.80 o 
  -1   9  10     2000.53     2160.54    225.75 o 
   0   9  10      397.35      323.72    135.52 o 
   1   9  10     1493.02     1260.57    174.02 o 
   2   9  10      425.72      500.61    146.44 o 
   3   9  10        0.02      -57.25    125.41 o 
   4   9  10       61.81       33.07    116.05 o 
   5   9  10      871.78      875.55    163.36 o 
   6   9  10      190.70       78.52    136.18 o 
   7   9  10      459.39      478.75    141.44 o 
   8   9  10        9.05      -26.97    137.16 o 
   9   9  10      597.17      670.51    166.76 o 
 -14  10  10       18.31       10.56    109.13 o 
 -13  10  10       29.27      104.37     93.21 o 
 -12  10  10       93.95       56.58     99.74 o 
 -11  10  10      492.93      589.72    120.42 o 
 -10  10  10      529.45      352.19    116.07 o 
  -9  10  10     2752.54     2508.86    238.92 o 
  -8  10  10      358.40      470.79    158.98 o 
  -7  10  10      399.01      375.10    159.46 o 
  -6  10  10       64.86      146.94    144.60 o 
  -5  10  10       84.35       71.51    141.16 o 
  -4  10  10       91.66      -15.77    125.46 o 
  -3  10  10       11.01        9.47    143.93 o 
  -2  10  10       10.91       54.92    152.81 o 
  -1  10  10      460.05      318.32    159.86 o 
   0  10  10        8.75      119.88    157.65 o 
   1  10  10     1830.26     1750.62    239.55 o 
   2  10  10      364.17      423.95    181.33 o 
   3  10  10     1227.58     1228.68    175.66 o 
   4  10  10      345.81      375.74    150.42 o 
   5  10  10      856.87      703.11    174.83 o 
   6  10  10       75.99      173.71    158.65 o 
  -9  11  10      364.52      280.38    169.07 o 
  -8  11  10      233.01      182.49    155.21 o 
  -7  11  10     2399.13     2340.97    254.19 o 
  -6  11  10      567.27      530.68    178.63 o 
  -5  11  10     2480.62     2325.42    257.06 o 
  -4  11  10      330.79      281.15    165.17 o 
  -3  11  10     1899.77     1890.68    247.11 o 
  -2  11  10      229.19       92.94    169.03 o 
  -1  11  10       37.76      115.05    155.66 o 
   0  11  10       34.55      -19.64    159.24 o 
 -27   1  11      248.34      177.89    114.67 o 
 -26   1  11       14.94        3.62     98.50 o 
 -25   1  11      161.53      181.44    106.35 o 
 -24   1  11        0.45       73.91     93.37 o 
 -23   1  11        1.04      -25.38     84.73 o 
 -22   1  11       55.66       31.95     85.94 o 
 -21   1  11      913.35      897.75    114.75 o 
 -20   1  11       15.75       35.33     81.11 o 
 -19   1  11      114.94       48.05     77.02 o 
 -18   1  11      509.20      440.57     81.30 o 
 -17   1  11        8.55      -12.99     65.07 o 
 -16   1  11      198.34      200.03     73.08 o 
 -15   1  11      547.43      452.80     79.41 o 
 -14   1  11     1858.48     1810.95    121.31 o 
 -13   1  11     2928.74     2919.55    140.15 o 
 -12   1  11      287.77      255.88     74.92 o 
 -11   1  11        2.00      -10.00     61.55 o 
 -10   1  11       39.29       51.41     65.51 o 
  -9   1  11      105.64       85.14     67.97 o 
  -8   1  11       60.08       42.42     47.31 o 
  -7   1  11      430.16      395.98     54.92 o 
  -6   1  11       26.36       16.30     45.54 o 
  -5   1  11        7.98      -19.58     44.49 o 
  -4   1  11      100.78      143.88     49.38 o 
  -3   1  11     6857.39     7394.55    145.18 o 
  -2   1  11     1372.13     1417.32     73.89 o 
  -1   1  11     1223.71      926.14    206.89 o 
   0   1  11      451.97      458.78     55.95 o 
   1   1  11       37.10       83.34     50.31 o 
   2   1  11      709.95      739.92     65.59 o 
   3   1  11      424.09      461.04     58.91 o 
   4   1  11      374.76      261.62     65.70 o 
   5   1  11     1002.15      924.25     85.08 o 
   6   1  11     2210.35     2056.02    164.51 o 
   7   1  11      639.60      610.47     91.78 o 
   8   1  11        0.73       46.99     78.49 o 
   9   1  11        0.38      -63.93     84.48 o 
  10   1  11       16.95      -48.28    115.55 o 
  11   1  11       73.49      -12.28    107.55 o 
  12   1  11      253.76      294.95    148.93 o 
  13   1  11      186.52      196.94    145.26 o 
  14   1  11      309.32      256.22    144.73 o 
  15   1  11       52.47      253.92    151.55 o 
  16   1  11      189.64      316.10    163.14 o 
  17   1  11      483.04      340.41    162.68 o 
 -26   2  11      127.34       66.74    103.84 o 
 -25   2  11       18.16       58.58    102.76 o 
 -24   2  11      208.97      272.44    105.13 o 
 -23   2  11       23.92      104.95     97.95 o 
 -22   2  11       62.12       87.69     93.75 o 
 -21   2  11      127.68       49.02     74.03 o 
 -20   2  11      445.12      408.48    118.19 o 
 -19   2  11      315.32      170.94     64.90 o 
 -18   2  11      245.93       58.18     63.56 o 
 -17   2  11       11.65      -19.23     64.09 o 
 -16   2  11      295.81      282.99     73.05 o 
 -15   2  11       12.27       27.36     65.31 o 
 -14   2  11      211.74      268.11     83.32 o 
 -13   2  11     5541.25     5622.12    189.05 o 
 -12   2  11       31.55       29.57     66.63 o 
 -11   2  11     7132.21     7259.39    201.11 o 
 -10   2  11       55.45       53.86     68.70 o 
  -9   2  11     1433.31     1213.52     95.57 o 
  -8   2  11      423.35      336.58     52.00 o 
  -7   2  11       92.87       38.43     43.28 o 
  -6   2  11     2931.49     2851.75     97.48 o 
  -5   2  11     3841.05     3872.37    111.47 o 
  -4   2  11     1987.94     1771.83     82.16 o 
  -3   2  11        9.62      -13.10     36.30 o 
  -2   2  11       72.80       70.09     48.52 o 
  -1   2  11     1781.60     1609.52     79.38 o 
   0   2  11      139.65      149.85     51.28 o 
   1   2  11      488.61      535.55     62.98 o 
   2   2  11      885.86      821.30     68.70 o 
   3   2  11       32.20       28.98     50.60 o 
   4   2  11       72.98       59.63     72.90 o 
   5   2  11      428.03      379.26     86.92 o 
   6   2  11      333.81      306.26     87.20 o 
   7   2  11     1482.08     1373.43    115.06 o 
   8   2  11       15.14       62.14    109.22 o 
   9   2  11      248.68      180.78     76.63 o 
  10   2  11      557.40      469.32     97.97 o 
  11   2  11      631.13      579.15    152.39 o 
  12   2  11     1254.76     1383.02    198.27 o 
  13   2  11      443.90      674.89    165.82 o 
  14   2  11      737.75      610.50    164.04 o 
  15   2  11       57.13      150.95    138.72 o 
  16   2  11      127.87      163.10    158.32 o 
  17   2  11       21.74       34.08    164.64 o 
 -26   3  11       51.73       66.10    114.43 o 
 -25   3  11        3.34       42.02    114.95 o 
 -24   3  11      286.65      226.21    108.40 o 
 -23   3  11      149.79       -4.44     91.04 o 
 -22   3  11      463.09      449.92     97.69 o 
 -21   3  11     1128.43     1223.02    115.00 o 
 -20   3  11        6.23      -61.70     74.55 o 
 -19   3  11     1251.72     1120.86    109.12 o 
 -18   3  11       50.49       -1.48     72.53 o 
 -17   3  11      415.85      348.97     82.33 o 
 -16   3  11       24.42       50.86     73.03 o 
 -15   3  11      364.98      355.73     87.14 o 
 -14   3  11     1572.00     1552.11    122.60 o 
 -13   3  11       61.17       59.36     77.10 o 
 -12   3  11     2153.45     2173.90    130.20 o 
 -11   3  11       76.73       80.99     74.33 o 
 -10   3  11     3122.83     2765.45    136.68 o 
  -9   3  11     1846.42     1750.92    117.63 o 
  -8   3  11       87.87       14.71     63.56 o 
  -7   3  11       92.38      109.45     60.07 o 
  -6   3  11     1100.45     1020.63     69.61 o 
  -5   3  11      943.34     1039.34     68.33 o 
  -4   3  11     1699.76     1067.40    355.23 o 
  -3   3  11     3325.11     3067.66    103.13 o 
  -2   3  11      573.97      523.92     59.03 o 
  -1   3  11      506.92      527.26     59.65 o 
   0   3  11       53.68       56.35     50.04 o 
   1   3  11     1072.71      981.35     69.54 o 
   2   3  11     1229.05     1191.59    103.22 o 
   3   3  11      237.29      216.97     82.05 o 
   4   3  11     5258.14     4954.76    181.04 o 
   5   3  11      590.74      504.14     93.17 o 
   6   3  11     3642.51     3815.95    171.78 o 
   7   3  11       58.68       94.84     81.98 o 
   8   3  11      366.35      350.26     93.67 o 
   9   3  11       68.22      123.09     93.36 o 
  10   3  11      166.47      146.18     92.15 o 
  11   3  11      110.92      104.04     94.19 o 
  12   3  11       29.70       17.94     93.74 o 
  13   3  11      664.79      784.72    178.25 o 
  14   3  11       34.37      216.68    152.73 o 
  15   3  11       46.58      -70.15    140.89 o 
  16   3  11       71.88       91.48    158.53 o 
 -25   4  11      264.94      208.05    100.14 o 
 -24   4  11       55.03       12.85     86.26 o 
 -23   4  11     1303.42     1559.16    131.63 o 
 -22   4  11      582.99      692.43    106.62 o 
 -21   4  11        8.85       10.23     82.87 o 
 -20   4  11     1555.40     1573.13    125.85 o 
 -19   4  11      210.93      261.61     85.70 o 
 -18   4  11      715.40      837.88    101.03 o 
 -17   4  11     1112.06     1118.63    107.78 o 
 -16   4  11      148.05      187.42     79.69 o 
 -15   4  11     1411.05     1380.85    121.65 o 
 -14   4  11      320.91      346.87     92.01 o 
 -13   4  11      217.98      191.26     80.41 o 
 -12   4  11     1926.75     1962.69    130.41 o 
 -11   4  11      636.68      685.81     96.41 o 
 -10   4  11     1753.35     1646.02    119.88 o 
  -9   4  11       20.16        1.26     74.09 o 
  -8   4  11     1498.21     1561.67    116.52 o 
  -7   4  11      298.62      245.82     67.71 o 
  -6   4  11     2695.47     2600.84    120.54 o 
  -5   4  11      145.29       67.56     44.26 o 
  -4   4  11      605.47      628.10     62.61 o 
  -3   4  11      510.63      528.66     62.55 o 
  -2   4  11     3707.08     3698.18    115.06 o 
  -1   4  11     6459.69     6562.92    147.02 o 
   0   4  11     6832.51     6711.08    216.34 o 
   1   4  11     4942.99     4966.07    176.99 o 
   2   4  11      999.89     1075.79    106.14 o 
   3   4  11     3484.07     3385.08    157.94 o 
   4   4  11       21.62      -35.00     77.20 o 
   5   4  11      411.34      335.38     92.83 o 
   6   4  11     2444.39     2467.25    150.58 o 
   7   4  11        5.89        6.99     87.31 o 
   8   4  11     1340.06     1428.78    133.55 o 
   9   4  11        7.30       54.37     89.93 o 
  10   4  11      130.84       17.91     92.78 o 
  11   4  11        6.40       -9.28     92.25 o 
  12   4  11       37.88       70.49    103.02 o 
  13   4  11      197.23      151.21    117.00 o 
  14   4  11       95.61       70.00    137.23 o 
  15   4  11       36.56       68.37    169.12 o 
  16   4  11       82.91      120.43    176.94 o 
 -24   5  11        1.22      -43.55    105.87 o 
 -23   5  11      114.98       77.91     88.76 o 
 -22   5  11        6.40       -5.95     84.05 o 
 -21   5  11      568.97      463.29     99.78 o 
 -20   5  11      400.55      450.48     94.98 o 
 -19   5  11      309.98      285.84     87.61 o 
 -18   5  11     1104.64     1135.98    113.26 o 
 -17   5  11      396.49      511.88     94.49 o 
 -16   5  11     1177.96     1214.00    111.12 o 
 -15   5  11     1086.82     1074.10    118.51 o 
 -14   5  11     2589.17     2557.10    155.82 o 
 -13   5  11      565.05      559.21     97.77 o 
 -12   5  11     1377.12     1592.73    131.07 o 
 -11   5  11      129.52      145.11     82.59 o 
 -10   5  11     1211.78     1214.36    117.35 o 
  -9   5  11     1537.66     1405.09    120.29 o 
  -8   5  11     3850.14     4046.05    172.80 o 
  -7   5  11     1576.04     1773.68    125.59 o 
  -6   5  11      145.06       99.97     59.97 o 
  -5   5  11     1191.69     1183.20     98.16 o 
  -4   5  11      329.01      290.24     72.68 o 
  -3   5  11       56.88       74.41     65.03 o 
  -2   5  11     1479.30     1651.49    104.15 o 
  -1   5  11        7.63      -45.83     65.76 o 
   0   5  11     3823.15     3697.91    160.01 o 
   1   5  11       27.92       73.00     75.61 o 
   2   5  11      342.82      327.12     92.77 o 
   3   5  11       84.12       88.50     83.42 o 
   4   5  11      402.08      406.75     95.52 o 
   5   5  11      236.80      188.33     89.84 o 
   6   5  11      267.22      236.65     96.10 o 
   7   5  11       51.93       30.08     87.74 o 
   8   5  11      237.84      254.33    101.26 o 
   9   5  11      735.26      871.34    123.26 o 
  10   5  11      374.08      341.97    110.74 o 
  11   5  11     1606.30     1501.94    150.81 o 
  12   5  11       71.03       53.43    103.07 o 
  13   5  11      316.01     1212.36    569.10 o 
  14   5  11      727.63      719.34    132.86 o 
  15   5  11        6.74       35.47    136.77 o 
 -23   6  11      361.27      406.51    150.32 o 
 -22   6  11       16.92      -16.00     86.87 o 
 -21   6  11      100.22       80.17     87.25 o 
 -20   6  11       20.44       73.37    100.60 o 
 -19   6  11      554.64      451.32     99.64 o 
 -18   6  11       15.67       11.98     81.78 o 
 -17   6  11     3203.49     3256.16    163.47 o 
 -16   6  11      220.21      219.02     87.11 o 
 -15   6  11      356.32      438.26    103.11 o 
 -14   6  11       56.50      107.18     87.52 o 
 -13   6  11      106.88      135.09     89.31 o 
 -12   6  11       31.43       24.86     86.18 o 
 -11   6  11     2293.92     2159.44    149.34 o 
 -10   6  11     1150.67     1182.11    119.31 o 
  -9   6  11      782.69      981.84    110.47 o 
  -8   6  11     4725.61     4916.94    194.15 o 
  -7   6  11      287.55      250.29     88.80 o 
  -6   6  11     4570.00     2686.08   1228.55 o 
  -5   6  11     1811.73     1681.78    114.88 o 
  -4   6  11     3115.00     3490.86    145.33 o 
  -3   6  11      321.95      356.44    114.64 o 
  -2   6  11      153.80      149.76    109.43 o 
  -1   6  11      844.81      888.48    133.45 o 
   0   6  11       10.37       86.53    108.25 o 
   1   6  11      328.22      431.05     95.42 o 
   2   6  11       37.77       -7.66     83.99 o 
   3   6  11      877.10      747.09    108.82 o 
   4   6  11       28.09      102.68     93.12 o 
   5   6  11       78.39       -2.55     90.36 o 
   6   6  11      600.98      728.33    116.84 o 
   7   6  11       85.34      139.66     94.21 o 
   8   6  11     2309.49     2120.80    161.28 o 
   9   6  11      666.95      852.99    127.38 o 
  10   6  11     1791.96     2128.01    167.11 o 
  11   6  11      409.26      361.10    116.62 o 
  12   6  11     2052.09     1873.57    164.85 o 
  13   6  11        0.41      -12.38    109.88 o 
  14   6  11      201.66      330.15    125.36 o 
 -21   7  11      310.44      225.07    116.56 o 
 -20   7  11      201.68      180.84     93.50 o 
 -19   7  11       13.43      134.14     93.91 o 
 -18   7  11     2552.48     2813.22    164.60 o 
 -17   7  11       71.90      162.33     99.79 o 
 -16   7  11     2849.76     3060.12    162.71 o 
 -15   7  11        5.30        5.52     93.11 o 
 -14   7  11      883.02     1048.19    126.17 o 
 -13   7  11      480.12      557.53    109.96 o 
 -12   7  11      456.01      502.33    106.56 o 
 -11   7  11        4.98       53.86     87.72 o 
 -10   7  11       34.00       79.01     84.30 o 
  -9   7  11      982.16     1082.53    119.71 o 
  -8   7  11      792.14      783.50    113.87 o 
  -7   7  11      547.59      288.72     87.02 o 
  -6   7  11       66.89       34.14     85.75 o 
  -5   7  11      191.80      430.34    114.06 o 
  -4   7  11      126.23       28.49    103.85 o 
  -3   7  11      325.37      285.14    116.24 o 
  -2   7  11      374.35      370.53    108.50 o 
  -1   7  11     1152.16     1322.28    160.25 o 
   0   7  11     3985.00     4074.93    230.46 o 
   1   7  11     1365.38     1353.40    167.68 o 
   2   7  11     5049.16     5030.07    263.83 o 
   3   7  11       44.09       32.10    118.54 o 
   4   7  11     2478.72     2591.45    165.47 o 
   5   7  11      228.17      251.12    104.44 o 
   6   7  11      585.44      584.71    114.29 o 
   7   7  11      348.52      376.80    113.73 o 
   8   7  11       43.69       57.71     97.90 o 
   9   7  11       83.26      101.94    107.57 o 
  10   7  11      163.30      143.42    110.24 o 
  11   7  11      122.12       21.72    109.75 o 
  12   7  11      307.98      145.94    118.77 o 
 -19   8  11        2.82       54.92    112.89 o 
 -18   8  11       57.10       16.42     88.63 o 
 -17   8  11       73.50       73.68     89.78 o 
 -16   8  11      282.05      361.09    100.61 o 
 -15   8  11       19.52       84.11     87.26 o 
 -14   8  11        6.21      -32.11     91.00 o 
 -13   8  11     1082.06     1047.86    131.08 o 
 -12   8  11      100.58      111.08     97.37 o 
 -11   8  11      674.46      767.40    123.67 o 
 -10   8  11      478.48      456.23    107.52 o 
  -9   8  11      395.07      357.44    103.44 o 
  -8   8  11     3551.50     3574.87    185.84 o 
  -7   8  11       43.79       45.54     71.40 o 
  -6   8  11     2539.22     2668.34    235.59 o 
  -5   8  11      108.63       92.24    126.15 o 
  -4   8  11     1239.88     1398.39    188.91 o 
  -3   8  11       70.51      -51.19    131.57 o 
  -2   8  11      676.41      801.04    146.57 o 
  -1   8  11        1.16      -18.63    108.87 o 
   0   8  11      285.31      419.11    121.04 o 
   1   8  11       16.84        1.40    113.36 o 
   2   8  11        1.46      -71.02    103.13 o 
   3   8  11       20.86       89.07    127.10 o 
   4   8  11        1.56       36.14    126.14 o 
   5   8  11      242.71      333.63    138.47 o 
   6   8  11       68.36       74.23    127.22 o 
   7   8  11      150.48      252.01    135.74 o 
   8   8  11      555.24      469.70    117.79 o 
   9   8  11      483.39      563.45    128.64 o 
  10   8  11      158.68      216.14    120.64 o 
 -17   9  11       38.27       77.90    112.40 o 
 -16   9  11      134.25      178.25    101.20 o 
 -15   9  11       72.49       70.23     91.18 o 
 -14   9  11      415.44      463.79    114.03 o 
 -13   9  11      210.61      212.13    106.79 o 
 -12   9  11     2932.99     3173.06    191.05 o 
 -11   9  11      166.61      167.25    103.31 o 
 -10   9  11     1397.41     1520.94    144.89 o 
  -9   9  11       98.36      134.60    100.15 o 
  -8   9  11      270.02      176.16    134.01 o 
  -7   9  11        4.14       64.84    126.96 o 
  -6   9  11      409.96      465.65    159.74 o 
  -5   9  11      343.82      345.79    147.18 o 
  -4   9  11      507.83      447.50    165.55 o 
  -3   9  11      426.02      385.90    163.76 o 
  -2   9  11     1697.80     1855.94    228.62 o 
  -1   9  11      236.59      131.67    150.79 o 
   0   9  11      356.18      457.32    141.83 o 
   1   9  11       20.50      -15.30    121.20 o 
   2   9  11      338.76      405.43    140.18 o 
   3   9  11      109.27      117.13    118.70 o 
   4   9  11     2429.59     2477.74    219.01 o 
   5   9  11      126.24      225.69    139.09 o 
   6   9  11     1005.26      912.11    179.97 o 
   7   9  11      362.99      593.10    171.24 o 
   8   9  11      923.55     1401.89    216.45 o 
 -13  10  11       14.82       -0.90    100.95 o 
 -12  10  11      427.88      455.50    119.34 o 
 -11  10  11       73.71      189.11    133.74 o 
 -10  10  11      350.95      266.42    208.33 o 
  -9  10  11      276.68      295.73    155.13 o 
  -8  10  11      244.91      299.05    157.59 o 
  -7  10  11       20.22      109.38    148.17 o 
  -6  10  11      491.35      596.23    194.22 o 
  -5  10  11       13.34      -48.35    147.27 o 
  -4  10  11     1607.14     1347.23    207.07 o 
  -3  10  11      208.17       27.67    151.30 o 
  -2  10  11     1936.22     1902.03    243.38 o 
  -1  10  11      457.72      349.02    173.35 o 
   0  10  11     1573.07     1346.98    223.78 o 
   1  10  11       70.59      101.02    166.37 o 
   2  10  11       13.61       77.92    142.04 o 
   3  10  11      192.04      356.63    160.77 o 
   4  10  11      540.95      664.19    183.56 o 
 -26   0  12     1894.20     1800.52    235.61 o 
 -25   0  12       60.77      137.87    144.92 o 
 -24   0  12      648.11      677.58    173.25 o 
 -23   0  12        2.67       45.03    127.53 o 
 -22   0  12       18.84      162.83    136.01 o 
 -21   0  12       25.39      -23.15    127.08 o 
 -20   0  12       18.11       22.53    115.65 o 
 -19   0  12      368.54      253.24    166.84 o 
 -18   0  12      147.50      230.96    125.98 o 
 -17   0  12      281.92      211.89    129.60 o 
 -16   0  12     4121.92     3610.56    239.96 o 
 -15   0  12       22.66       42.96    113.25 o 
 -14   0  12     2142.43     2076.36    183.88 o 
 -13   0  12      959.02     1104.10    149.38 o 
 -12   0  12    10914.59    11215.63    361.07 o 
 -11   0  12     2708.80     2406.89    186.93 o 
 -10   0  12    14302.04    14274.81    519.94 o 
  -9   0  12      633.98      622.58     91.63 o 
  -8   0  12     2971.44     2940.32    149.32 o 
  -7   0  12      931.75      800.26     97.29 o 
  -6   0  12     5803.82     5481.22    190.66 o 
  -5   0  12     1814.09     1595.85    197.53 o 
  -4   0  12      369.07      479.79     86.09 o 
  -3   0  12     1976.80     1966.54    138.45 o 
  -2   0  12     7559.04     7311.38    395.43 o 
  -1   0  12      779.01      968.21    121.86 o 
   0   0  12     1692.34     1682.35    128.66 o 
   1   0  12      745.78      310.97    165.72 o 
   2   0  12     1645.45     1440.39    112.55 o 
   3   0  12     1864.53     2057.78    156.87 o 
   4   0  12     5104.87     5579.68    418.74 o 
   5   0  12     1796.19     1952.15    199.89 o 
   6   0  12     2086.07     2148.99    176.57 o 
   7   0  12     3250.80     3219.38    340.32 o 
   8   0  12     5027.84     4540.50    397.11 o 
   9   0  12     3410.38     2991.13    348.06 o 
  10   0  12     1727.37     1517.22    288.77 o 
  11   0  12       79.39       85.22    192.79 o 
  12   0  12      105.65       92.95    208.64 o 
  13   0  12       90.62       70.53    182.94 o 
  14   0  12      153.52       82.03    196.15 o 
  15   0  12      362.67      277.46    237.76 o 
  16   0  12      485.79      196.40    251.50 o 
 -26   1  12       64.08      -51.24    105.59 o 
 -25   1  12       21.30       54.51    103.10 o 
 -24   1  12      413.87      561.05    120.77 o 
 -23   1  12        1.20       11.06     95.92 o 
 -22   1  12      456.62      677.61    116.50 o 
 -21   1  12       93.34       46.09     83.47 o 
 -20   1  12     5018.60     4966.80    210.98 o 
 -19   1  12      547.39      646.98    104.43 o 
 -18   1  12     5888.72     5841.89    215.54 o 
 -17   1  12      583.66      530.59     88.13 o 
 -16   1  12     6351.67     5834.23    177.88 o 
 -15   1  12     1425.76     1447.25    104.06 o 
 -14   1  12     1272.91     1249.91    112.99 o 
 -13   1  12      261.58      224.72     84.88 o 
 -12   1  12     1862.13     1669.21    115.68 o 
 -11   1  12     1192.23     1102.95    102.97 o 
 -10   1  12     3698.16     3515.12    150.10 o 
  -9   1  12      694.21      636.04     64.41 o 
  -8   1  12     2600.67     2438.87     96.69 o 
  -7   1  12      172.75      185.74     56.61 o 
  -6   1  12     3369.81     3107.56    112.23 o 
  -5   1  12      955.61     1001.75     72.72 o 
  -4   1  12     5810.99     5890.81    165.72 o 
  -3   1  12     1487.20     1488.94     82.56 o 
  -2   1  12     9783.78     9342.99    275.23 o 
  -1   1  12     3338.22     2591.49    421.82 o 
   0   1  12     7137.47     7001.00    354.68 o 
   1   1  12     3014.26     2961.01    146.74 o 
   2   1  12      142.21      146.70     58.19 o 
   3   1  12      375.84      308.09     59.20 o 
   4   1  12      648.09      467.74    106.85 o 
   5   1  12       11.15      -17.80     64.04 o 
   6   1  12      631.26      725.77     96.32 o 
   7   1  12     1364.00     1416.26    118.82 o 
   8   1  12     3527.56     3215.17    185.69 o 
   9   1  12     2574.30     2565.88    231.54 o 
  10   1  12      865.80      957.51    180.71 o 
  11   1  12      299.37      317.02    147.29 o 
  12   1  12      169.55       52.43    139.15 o 
  13   1  12      255.04      279.92    161.26 o 
  14   1  12      674.89      664.69    182.26 o 
  15   1  12      408.67      258.58    165.27 o 
  16   1  12      218.54      318.94    187.14 o 
 -26   2  12      937.60     1060.02    148.54 o 
 -25   2  12      206.37      367.93    116.52 o 
 -24   2  12     1317.22     1443.39    151.43 o 
 -23   2  12       52.08      123.11     98.84 o 
 -22   2  12       42.35       57.99     96.42 o 
 -21   2  12       18.96       40.15     87.07 o 
 -20   2  12        3.74      -42.19     88.94 o 
 -19   2  12       93.56       46.20     77.29 o 
 -18   2  12      596.74      509.11     83.46 o 
 -17   2  12       15.57        1.57     61.60 o 
 -16   2  12     1691.80     1334.84    238.01 o 
 -15   2  12        8.73       30.78     77.03 o 
 -14   2  12     6320.80     6227.70    207.95 o 
 -13   2  12     1044.40      958.27    108.13 o 
 -12   2  12    21499.46    20554.13    348.77 o 
 -11   2  12     1596.38     1560.20    116.69 o 
 -10   2  12     5267.81     5391.83    188.85 o 
  -9   2  12      325.90      346.00     77.25 o 
  -8   2  12      623.32      664.39     65.89 o 
  -7   2  12     1993.99     1927.00     89.90 o 
  -6   2  12     1175.80     1142.47     74.86 o 
  -5   2  12      447.10      391.71     59.74 o 
  -4   2  12      532.57      619.84     65.73 o 
  -3   2  12       33.10       36.51     40.39 o 
  -2   2  12       32.25       32.34     52.83 o 
  -1   2  12      582.15      630.38     67.70 o 
   0   2  12     2635.79     2601.77    103.87 o 
   1   2  12     5439.10     5751.24    154.55 o 
   2   2  12     6272.23     6811.05    166.07 o 
   3   2  12     1535.01     1544.90    114.93 o 
   4   2  12     3230.44     3274.17    152.82 o 
   5   2  12     1004.74      982.94    106.88 o 
   6   2  12     2588.73     2412.57    141.51 o 
   7   2  12     1091.50      917.12    196.57 o 
   8   2  12      826.78      579.83    168.37 o 
   9   2  12      204.54      206.03     87.88 o 
  10   2  12       77.36      130.99    135.97 o 
  11   2  12       65.02       37.61    124.89 o 
  12   2  12      423.74      209.38    140.66 o 
  13   2  12       10.66      -18.69    131.07 o 
  14   2  12       13.58      115.38    150.68 o 
  15   2  12       54.59      172.00    165.58 o 
  16   2  12       65.99       98.34    175.49 o 
 -25   3  12      112.99       69.88    105.81 o 
 -24   3  12     5474.79     5557.91    249.24 o 
 -23   3  12      342.02      224.47    107.82 o 
 -22   3  12     5424.46     5217.97    202.34 o 
 -21   3  12       17.12       38.76     83.34 o 
 -20   3  12     1078.93     1117.13    115.32 o 
 -19   3  12        4.63       76.90     77.78 o 
 -18   3  12      887.50      994.45    103.17 o 
 -17   3  12       74.79      132.58     77.39 o 
 -16   3  12      441.00      487.60     85.86 o 
 -15   3  12      462.05      371.62    124.09 o 
 -14   3  12      794.96      820.01    107.34 o 
 -13   3  12     1332.31     1316.08    116.96 o 
 -12   3  12     2797.92     2867.43    151.06 o 
 -11   3  12      205.90      120.62     81.17 o 
 -10   3  12     2731.84     2795.69    142.40 o 
  -9   3  12      779.03      701.84     94.09 o 
  -8   3  12    11328.16    11068.30    235.37 o 
  -7   3  12     2255.58     2257.40    115.20 o 
  -6   3  12     8033.51     8239.14    197.96 o 
  -5   3  12     4744.75     4413.25    124.91 o 
  -4   3  12    19086.26    14050.49   3029.74 o 
  -3   3  12     3502.24     3355.40    112.66 o 
  -2   3  12     1293.67     1196.92     77.98 o 
  -1   3  12       27.18       11.59     52.76 o 
   0   3  12      531.57      444.82     63.51 o 
   1   3  12      412.87      327.90     83.84 o 
   2   3  12     1965.77     1823.17    125.59 o 
   3   3  12     2572.03     2341.75    139.97 o 
   4   3  12       15.27       66.35     85.24 o 
   5   3  12      253.36      241.97     93.10 o 
   6   3  12       67.61       89.76     87.47 o 
   7   3  12      249.85      250.97     96.29 o 
   8   3  12      159.59      151.53     93.86 o 
   9   3  12     2446.00     2681.06    166.53 o 
  10   3  12     1828.04     1919.44    152.34 o 
  11   3  12     2360.16     2496.04    198.54 o 
  12   3  12      899.50      866.95    186.20 o 
  13   3  12      458.77      474.88    164.82 o 
  14   3  12      364.22      528.60    177.44 o 
  15   3  12      121.39      170.50    159.17 o 
 -25   4  12        3.36      -41.99    109.16 o 
 -24   4  12      879.89      836.25    136.51 o 
 -23   4  12        3.32      -16.04     89.99 o 
 -22   4  12     1045.44     1245.99    125.72 o 
 -21   4  12      425.35      413.51     97.33 o 
 -20   4  12        5.54       37.81     83.02 o 
 -19   4  12      336.58      364.64     89.96 o 
 -18   4  12     1121.67     1091.15    110.77 o 
 -17   4  12      165.78      203.44     80.23 o 
 -16   4  12     4235.08     4325.16    193.03 o 
 -15   4  12      269.54      263.98     94.18 o 
 -14   4  12     6842.78     6806.86    226.67 o 
 -13   4  12      986.22      998.55    112.73 o 
 -12   4  12     1725.64     1791.03    134.07 o 
 -11   4  12     2557.51     2597.21    147.47 o 
 -10   4  12      723.00      672.70     99.04 o 
  -9   4  12      667.00      794.97     97.84 o 
  -8   4  12     2521.80     2781.46    147.03 o 
  -7   4  12      577.32      569.03     81.76 o 
  -6   4  12      120.76       93.97     69.69 o 
  -5   4  12       57.69       -5.74     47.10 o 
  -4   4  12      270.46      221.14     70.14 o 
  -3   4  12       26.79       25.42     53.78 o 
  -2   4  12     1589.18     1544.67     88.76 o 
  -1   4  12      149.42      119.65     64.50 o 
   0   4  12     8591.09     8578.46    230.84 o 
   1   4  12      462.91      482.60     94.09 o 
   2   4  12     6555.61     6234.87    211.90 o 
   3   4  12     1370.68     1470.10    122.30 o 
   4   4  12     2303.53     2536.48    149.42 o 
   5   4  12     1622.60     1862.50    139.48 o 
   6   4  12      643.88      792.18    111.49 o 
   7   4  12     2286.20     2118.63    154.05 o 
   8   4  12       30.81      -88.14     88.14 o 
   9   4  12       13.93       84.76    100.25 o 
  10   4  12       10.90      131.00    100.39 o 
  11   4  12      135.14      219.05    100.73 o 
  12   4  12      124.76       55.93    105.51 o 
  13   4  12        1.27      -30.36    136.39 o 
  14   4  12       43.40       44.72    152.46 o 
  15   4  12       41.81      119.13    180.38 o 
 -24   5  12      242.55      227.33    106.77 o 
 -23   5  12      129.87      246.30    101.95 o 
 -22   5  12      834.28      911.68    116.52 o 
 -21   5  12      162.04      259.15     92.69 o 
 -20   5  12     2515.55     2512.01    152.40 o 
 -19   5  12      375.04      360.74     95.42 o 
 -18   5  12     2546.70     2591.18    151.09 o 
 -17   5  12       11.17       11.79     80.07 o 
 -16   5  12      322.59      455.14    103.23 o 
 -15   5  12       11.53       26.34     83.73 o 
 -14   5  12     1020.03     1124.66    115.74 o 
 -13   5  12      301.10      333.43     94.08 o 
 -12   5  12      572.69      677.11    106.67 o 
 -11   5  12       85.95      149.17     87.41 o 
 -10   5  12     3193.06     2976.18    159.86 o 
  -9   5  12     1586.63     1573.12    131.07 o 
  -8   5  12      726.32      732.98    101.93 o 
  -7   5  12       31.05       56.90     75.56 o 
  -6   5  12     2944.90     1864.42    737.69 o 
  -5   5  12     2923.23     2909.08    137.01 o 
  -4   5  12     2223.73     2404.39    128.60 o 
  -3   5  12     4225.55     4485.56    173.76 o 
  -2   5  12     1028.09     1127.14    143.80 o 
  -1   5  12     4461.01     4182.88    218.45 o 
   0   5  12      201.31      151.20     81.36 o 
   1   5  12       94.10      180.27     92.04 o 
   2   5  12      142.26      119.23     88.44 o 
   3   5  12      622.56      551.38    102.18 o 
   4   5  12      484.63      493.01    101.80 o 
   5   5  12      246.22      171.48     94.56 o 
   6   5  12      216.63      121.06     96.38 o 
   7   5  12       19.19       81.36     95.93 o 
   8   5  12      533.90      729.51    119.81 o 
   9   5  12      185.47      123.83    105.53 o 
  10   5  12     1476.28     1335.79    147.92 o 
  11   5  12      175.77      206.83    116.43 o 
  12   5  12      962.40     1312.65    171.39 o 
  13   5  12     1752.50     1672.87    164.50 o 
  14   5  12       78.18      222.21    174.51 o 
 -22   6  12      137.94       98.25     92.93 o 
 -21   6  12      248.57      236.23     93.69 o 
 -20   6  12      630.33      512.88    101.31 o 
 -19   6  12      862.28     1040.33    130.48 o 
 -18   6  12     1094.58     1048.63    121.07 o 
 -17   6  12      786.49      865.95    113.16 o 
 -16   6  12     2016.31     2106.80    159.22 o 
 -15   6  12      183.81      101.40     95.88 o 
 -14   6  12      203.13      223.25     98.04 o 
 -13   6  12     1014.55     1165.35    127.46 o 
 -12   6  12     1758.28     1940.97    148.02 o 
 -11   6  12      859.34      887.26    114.78 o 
 -10   6  12     3359.87     3446.82    175.87 o 
  -9   6  12      783.99      851.88    114.96 o 
  -8   6  12      806.47      974.73    112.52 o 
  -7   6  12     1033.15      642.37    176.47 o 
  -6   6  12       10.38       77.22     86.88 o 
  -5   6  12      974.84     1135.05    106.74 o 
  -4   6  12       16.71       73.71     91.96 o 
  -3   6  12      135.75      117.07    101.12 o 
  -2   6  12     2390.76     2599.20    188.95 o 
  -1   6  12       92.60      158.04    107.12 o 
   0   6  12      683.49      683.83    132.74 o 
   1   6  12      213.94      256.49    123.69 o 
   2   6  12      989.56     1021.99    154.67 o 
   3   6  12     1023.00      882.68    122.46 o 
   4   6  12       41.78       19.77     94.20 o 
   5   6  12     1590.73     1678.86    147.82 o 
   6   6  12      103.83       79.69     99.09 o 
   7   6  12     2293.99     2229.73    164.53 o 
   8   6  12      130.67      104.02    105.69 o 
   9   6  12      954.88     1002.87    160.18 o 
  10   6  12       43.99      -82.49    102.29 o 
  11   6  12      470.33      444.58    123.23 o 
  12   6  12        9.14      -34.91    109.38 o 
 -21   7  12       50.76      132.67     99.27 o 
 -20   7  12      657.68      760.32    114.72 o 
 -19   7  12      544.18      495.84    107.81 o 
 -18   7  12      227.12      284.51    100.61 o 
 -17   7  12     1852.13     1713.40    141.47 o 
 -16   7  12      104.13       76.35     86.39 o 
 -15   7  12     1818.76     1847.25    153.91 o 
 -14   7  12      498.52      444.70    114.00 o 
 -13   7  12      752.49      599.21    118.42 o 
 -12   7  12      300.99      453.44    108.35 o 
 -11   7  12       34.95       88.86     93.80 o 
 -10   7  12      369.09      297.19    103.30 o 
  -9   7  12      166.76      143.08     98.62 o 
  -8   7  12     1301.00     1392.81    133.22 o 
  -7   7  12        1.47       11.70     73.24 o 
  -6   7  12      841.79      685.25    158.73 o 
  -5   7  12      187.49      123.45    134.36 o 
  -4   7  12      283.83      321.65    119.94 o 
  -3   7  12      873.35      811.41    138.47 o 
  -2   7  12      948.44      824.33    139.94 o 
  -1   7  12     1441.95     1412.66    163.41 o 
   0   7  12      198.26      215.68    129.93 o 
   1   7  12     2361.32     2485.12    208.32 o 
   2   7  12       96.51      194.57    120.14 o 
   3   7  12     1986.25     2120.44    198.76 o 
   4   7  12     1030.20     1111.55    171.62 o 
   5   7  12       65.18      105.55    132.13 o 
   6   7  12     1095.64     1103.24    154.77 o 
   7   7  12       27.32       47.20    101.97 o 
   8   7  12      142.34       88.46    123.00 o 
   9   7  12      245.09      219.19    114.27 o 
  10   7  12       78.22      120.20    112.87 o 
  11   7  12       20.96        1.10    113.54 o 
 -19   8  12      128.08      149.61    110.48 o 
 -18   8  12       84.76       74.61     93.56 o 
 -17   8  12      151.20      163.36     97.06 o 
 -16   8  12       16.86       27.51     89.59 o 
 -15   8  12       44.86       16.04    100.91 o 
 -14   8  12      354.39      409.79    117.21 o 
 -13   8  12      698.11      780.68    130.01 o 
 -12   8  12     1538.60     1483.62    145.16 o 
 -11   8  12       36.49       57.87    100.09 o 
 -10   8  12      325.68      389.22    110.92 o 
  -9   8  12     2149.68     2096.20    159.02 o 
  -8   8  12      578.28      579.99    150.09 o 
  -7   8  12     7317.96     7462.48    362.01 o 
  -6   8  12      795.89      718.43    170.54 o 
  -5   8  12     3176.91     3020.24    259.53 o 
  -4   8  12     1184.71     1261.42    185.55 o 
  -3   8  12      460.56      616.84    156.35 o 
  -2   8  12      430.06      366.31    120.40 o 
  -1   8  12      194.88      190.40    130.00 o 
   0   8  12      199.80      155.67    126.89 o 
   1   8  12     1066.98      947.84    164.57 o 
   2   8  12        4.22      -19.17    113.98 o 
   3   8  12      439.66      505.86    135.51 o 
   4   8  12       81.28       64.11    130.91 o 
   5   8  12      142.61      188.48    138.98 o 
   6   8  12        0.71       41.38    138.28 o 
   7   8  12      222.44      467.68    154.58 o 
   8   8  12       16.97       88.05    151.83 o 
   9   8  12      243.89      256.51    173.54 o 
 -16   9  12      117.43      159.05     99.58 o 
 -15   9  12     2582.64     2681.24    213.71 o 
 -14   9  12      226.13      252.45    113.00 o 
 -13   9  12      762.84      976.51    136.91 o 
 -12   9  12        7.16      -16.09    134.45 o 
 -11   9  12      626.17      608.09    125.17 o 
 -10   9  12      265.13      326.76    151.00 o 
  -9   9  12      334.13      481.77    160.33 o 
  -8   9  12      535.55      441.33    157.46 o 
  -7   9  12       18.27      -17.09    135.84 o 
  -6   9  12       27.30      151.98    139.14 o 
  -5   9  12      147.15      256.13    157.26 o 
  -4   9  12       25.33      187.91    143.26 o 
  -3   9  12      178.44      263.74    156.68 o 
  -2   9  12        4.09      -17.81    148.74 o 
  -1   9  12     1294.93     1082.20    173.45 o 
   0   9  12      194.53      238.51    138.33 o 
   1   9  12     1356.17     1297.15    174.97 o 
   2   9  12      557.98      592.00    157.63 o 
   3   9  12     1820.66     1946.28    209.39 o 
   4   9  12      519.93      418.25    157.10 o 
   5   9  12     1051.16     1035.43    186.18 o 
   6   9  12       12.22       23.94    151.80 o 
 -11  10  12      193.09      226.50    156.39 o 
 -10  10  12       50.53      -17.69    147.59 o 
  -9  10  12      199.05      180.49    157.50 o 
  -8  10  12        9.03      -26.94    141.46 o 
  -7  10  12     1094.87     1210.16    207.64 o 
  -6  10  12      274.19      164.21    163.61 o 
  -5  10  12     1166.43     1240.82    213.58 o 
  -4  10  12      433.44      451.96    178.65 o 
  -3  10  12     1041.32      969.11    196.45 o 
  -2  10  12      461.07      473.19    184.33 o 
  -1  10  12      599.67      528.63    247.64 o 
   0  10  12      290.73      304.72    191.80 o 
   1  10  12      214.80      134.38    183.73 o 
 -26   1  13        1.24       34.02    112.07 o 
 -25   1  13      580.54      560.07    125.58 o 
 -24   1  13       29.11       19.62     91.79 o 
 -23   1  13      619.54      587.70    117.88 o 
 -22   1  13        5.32       -4.08     89.78 o 
 -21   1  13      575.49      479.52    112.20 o 
 -20   1  13        0.63       27.80     92.05 o 
 -19   1  13      328.58      277.41     97.41 o 
 -18   1  13      123.85      137.65     92.15 o 
 -17   1  13      916.03     1057.87    117.18 o 
 -16   1  13       41.90      107.89     79.33 o 
 -15   1  13       87.46       30.97     81.94 o 
 -14   1  13      161.41      187.17     83.34 o 
 -13   1  13      174.08      163.46     85.44 o 
 -12   1  13      425.31      373.22     87.12 o 
 -11   1  13     1535.71     1568.40    120.52 o 
 -10   1  13     2522.47     2447.25    136.38 o 
  -9   1  13     1551.23     1523.06     86.58 o 
  -8   1  13      173.22      177.89     60.17 o 
  -7   1  13      577.49      576.98     70.71 o 
  -6   1  13       62.26       40.38     55.92 o 
  -5   1  13       60.59       44.93     55.65 o 
  -4   1  13       21.20       -0.99     54.72 o 
  -3   1  13      657.92      685.89     72.39 o 
  -2   1  13      166.05      154.36     52.99 o 
  -1   1  13       98.24      113.54     46.15 o 
   0   1  13      174.08      215.33     62.04 o 
   1   1  13     2816.13     2985.18    153.04 o 
   2   1  13      753.40      716.33     77.14 o 
   3   1  13       74.94       52.62     62.37 o 
   4   1  13     1272.13      695.99    204.29 o 
   5   1  13       58.93       28.12     81.25 o 
   6   1  13        3.33       47.79     85.13 o 
   7   1  13      133.57      240.75    132.51 o 
   8   1  13        6.18       24.60    126.36 o 
   9   1  13       48.54       38.78    132.18 o 
  10   1  13       96.26       64.21    139.31 o 
  11   1  13        3.16       52.38    145.79 o 
  12   1  13      100.76      123.08    154.15 o 
  13   1  13       45.03      -67.37    145.30 o 
  14   1  13        4.80       22.98    145.40 o 
  15   1  13        1.99      115.06    163.57 o 
 -25   2  13      392.52      215.81    115.91 o 
 -24   2  13       24.65       11.59     96.52 o 
 -23   2  13       12.89       35.39     90.96 o 
 -22   2  13      378.87      318.87    111.27 o 
 -21   2  13     1215.02     1154.00    134.55 o 
 -20   2  13     1935.72     1698.47    146.94 o 
 -19   2  13     1401.66     1361.68    135.50 o 
 -18   2  13      598.32      540.58     91.93 o 
 -17   2  13       13.85       24.68     72.04 o 
 -16   2  13      546.70      580.56     99.67 o 
 -15   2  13        2.32       37.93     94.18 o 
 -14   2  13      145.70       88.35     85.41 o 
 -13   2  13     1415.27     1381.87    121.18 o 
 -12   2  13        3.94       30.42     77.66 o 
 -11   2  13      697.23      557.39     92.63 o 
 -10   2  13       39.93        9.45     75.19 o 
  -9   2  13     5103.38     4757.54    156.89 o 
  -8   2  13     1321.34     1374.33     98.53 o 
  -7   2  13     2930.20     2973.89    130.03 o 
  -6   2  13       17.53       38.25     56.85 o 
  -5   2  13      428.06      481.23     64.96 o 
  -4   2  13      268.24      266.24     60.42 o 
  -3   2  13        2.29       -4.77     42.08 o 
  -2   2  13     2540.33     2632.35    106.34 o 
  -1   2  13     3137.84     3231.14    115.73 o 
   0   2  13     6986.83     6923.41    160.00 o 
   1   2  13      498.63      441.53     71.10 o 
   2   2  13        9.26       -3.64     77.91 o 
   3   2  13     1647.64     1602.07    123.01 o 
   4   2  13      125.59      108.14     83.72 o 
   5   2  13       22.33       25.47     85.74 o 
   6   2  13       26.05       68.05     81.00 o 
   7   2  13        4.28       -7.22     67.70 o 
   8   2  13       62.21       27.25     85.46 o 
   9   2  13      102.16      112.02    133.20 o 
  10   2  13      166.56      250.37    154.51 o 
  11   2  13     1618.39     1437.73    215.01 o 
  12   2  13      224.35      241.57    150.27 o 
  13   2  13       12.53      -11.04    149.21 o 
  14   2  13      313.96      315.80    176.03 o 
 -25   3  13      117.02      158.37    115.83 o 
 -24   3  13     1804.31     1636.44    162.24 o 
 -23   3  13        1.29       36.52     98.15 o 
 -22   3  13      460.47      405.13    118.09 o 
 -21   3  13        0.49      -18.19     98.04 o 
 -20   3  13       85.31       76.58     84.53 o 
 -19   3  13      442.76      387.20     93.72 o 
 -18   3  13       62.85       24.39     77.04 o 
 -17   3  13       12.65        3.91     77.00 o 
 -16   3  13        0.23      -35.84     82.16 o 
 -15   3  13      979.13     1091.07    118.00 o 
 -14   3  13       58.29      125.82     87.61 o 
 -13   3  13       16.43      -56.08     74.85 o 
 -12   3  13      286.32      321.29     87.33 o 
 -11   3  13       74.55       60.55     78.53 o 
 -10   3  13      891.95      840.60    105.53 o 
  -9   3  13     2204.06     2400.00    140.59 o 
  -8   3  13     2214.21     2007.23    116.85 o 
  -7   3  13      171.20      257.90     74.39 o 
  -6   3  13     3890.11     3484.96    140.58 o 
  -5   3  13        9.82       18.66     59.22 o 
  -4   3  13      520.72      479.84     62.42 o 
  -3   3  13      322.16      361.47     64.46 o 
  -2   3  13      112.10      146.92     60.20 o 
  -1   3  13       79.75       77.21     58.19 o 
   0   3  13     1711.50     1713.38    124.80 o 
   1   3  13       25.47       43.17     78.62 o 
   2   3  13       22.66       68.33     81.12 o 
   3   3  13      124.07      150.08     84.82 o 
   4   3  13       16.45      -37.88     78.58 o 
   5   3  13        2.47      -57.15     80.65 o 
   6   3  13      101.39      169.03     99.27 o 
   7   3  13        4.27       83.63     93.16 o 
   8   3  13     2027.86     1689.17    143.87 o 
   9   3  13        0.24      -20.80     92.51 o 
  10   3  13     1169.55     1349.43    212.71 o 
  11   3  13       20.79     -110.78    133.02 o 
  12   3  13      283.99      229.24    160.83 o 
  13   3  13       35.86      117.18    157.63 o 
  14   3  13       51.90       68.04    170.23 o 
 -24   4  13       11.66       12.93    109.33 o 
 -23   4  13      104.41      158.49    110.05 o 
 -22   4  13       22.48        4.30     88.00 o 
 -21   4  13      383.19      298.73     95.41 o 
 -20   4  13      170.54      154.65     88.13 o 
 -19   4  13     1579.36     1553.51    127.73 o 
 -18   4  13     1233.77     1245.78    116.34 o 
 -17   4  13      456.52      475.65     95.88 o 
 -16   4  13     2015.85     1955.41    150.32 o 
 -15   4  13        5.07       13.90     81.10 o 
 -14   4  13     1238.98     1282.83    128.15 o 
 -13   4  13      379.98      458.50     99.06 o 
 -12   4  13      550.41      535.89    101.17 o 
 -11   4  13     1583.58     1492.26    127.66 o 
 -10   4  13       15.18       17.12     78.51 o 
  -9   4  13       40.89        6.09     77.40 o 
  -8   4  13      285.76      244.42     77.10 o 
  -7   4  13      210.52      231.54     79.01 o 
  -6   4  13      348.61      308.73     78.69 o 
  -5   4  13       40.09       27.30     66.59 o 
  -4   4  13     2676.98     2788.51    133.63 o 
  -3   4  13       67.51       65.64     73.63 o 
  -2   4  13     1651.28     1516.31    124.95 o 
  -1   4  13     2455.58     2440.05    140.62 o 
   0   4  13      748.56      844.66    105.31 o 
   1   4  13     1407.80     1378.07    123.50 o 
   2   4  13     2315.05     2189.96    145.08 o 
   3   4  13       22.38       48.59     89.70 o 
   4   4  13      675.90      833.09    113.46 o 
   5   4  13      481.77      581.35    111.29 o 
   6   4  13      665.19      694.75    116.26 o 
   7   4  13      455.74      462.39    110.99 o 
   8   4  13       11.59       98.44    108.15 o 
   9   4  13       14.25      -26.76     99.14 o 
  10   4  13      753.83      842.03    131.32 o 
  11   4  13        9.70      161.46    125.03 o 
  12   4  13      351.44      495.74    182.97 o 
  13   4  13      195.37      182.25    170.77 o 
 -23   5  13      516.77      503.47    110.41 o 
 -22   5  13      649.45      520.27    111.28 o 
 -21   5  13      187.86      243.98     95.44 o 
 -20   5  13      254.34      247.95     96.02 o 
 -19   5  13      158.19       36.59     89.56 o 
 -18   5  13        1.89       16.87     86.63 o 
 -17   5  13       34.67       53.73     85.75 o 
 -16   5  13      292.06      208.82    103.22 o 
 -15   5  13      334.72      393.07    104.29 o 
 -14   5  13      423.93      543.78    109.84 o 
 -13   5  13      336.24      419.98    100.47 o 
 -12   5  13     2326.48     2009.33    146.80 o 
 -11   5  13     2582.46     2857.62    164.76 o 
 -10   5  13     1280.18     1510.41    131.80 o 
  -9   5  13     1177.60     1106.81    119.23 o 
  -8   5  13     1659.39     1738.50    130.68 o 
  -7   5  13     1194.47     1138.85    107.70 o 
  -6   5  13     4927.58     4943.27    198.20 o 
  -5   5  13        6.25       15.65     76.82 o 
  -4   5  13     2703.23     2979.71    143.11 o 
  -3   5  13      437.02      490.74    145.06 o 
  -2   5  13     2494.49     2586.62    187.69 o 
  -1   5  13      154.57      138.03    105.80 o 
   0   5  13        1.50       12.14    100.21 o 
   1   5  13       20.83       42.87     89.97 o 
   2   5  13     2016.58     1974.74    143.04 o 
   3   5  13     1107.06     1099.52    124.42 o 
   4   5  13      825.53      969.69    125.75 o 
   5   5  13      525.25      448.28    110.06 o 
   6   5  13      798.04      790.40    123.32 o 
   7   5  13       25.12      109.41    103.52 o 
   8   5  13      774.33      768.25    127.98 o 
   9   5  13      425.92      606.15    122.86 o 
  10   5  13       87.60       78.68    106.94 o 
  11   5  13       53.67      115.99    113.54 o 
  12   5  13      557.34      634.37    136.68 o 
 -22   6  13      781.33      776.95    122.13 o 
 -21   6  13      488.15      446.17    106.94 o 
 -20   6  13      477.79      483.81    108.29 o 
 -19   6  13      404.80      442.59    104.48 o 
 -18   6  13      447.56      431.86    123.50 o 
 -17   6  13      266.17      255.09     96.72 o 
 -16   6  13      888.78      832.59    125.29 o 
 -15   6  13      103.53      137.30    103.72 o 
 -14   6  13     3255.88     3215.42    184.21 o 
 -13   6  13      623.98      635.82    115.81 o 
 -12   6  13     2786.68     3085.87    177.08 o 
 -11   6  13        3.13       -3.37     90.03 o 
 -10   6  13      785.42      927.40    123.44 o 
  -9   6  13       46.99       71.74     86.18 o 
  -8   6  13        0.20      -43.20     86.78 o 
  -7   6  13     1643.03      637.69    414.99 o 
  -6   6  13      375.62      334.87     92.02 o 
  -5   6  13      420.99      408.78    113.16 o 
  -4   6  13     1020.35     1304.98    157.20 o 
  -3   6  13      642.13      830.61    132.30 o 
  -2   6  13     1980.64     1904.16    177.78 o 
  -1   6  13      750.14      663.71    136.27 o 
   0   6  13     1003.63      943.44    148.58 o 
   1   6  13        3.66       15.23    107.56 o 
   2   6  13      932.94      873.57    154.64 o 
   3   6  13        3.65      -93.62    107.69 o 
   4   6  13     1169.08     1117.89    137.23 o 
   5   6  13      143.76       14.97     95.93 o 
   6   6  13     1271.22     1314.30    141.20 o 
   7   6  13        1.42      -50.13    104.14 o 
   8   6  13      113.94      180.20    114.58 o 
   9   6  13        9.72      -67.49     95.21 o 
  10   6  13       25.74      123.70    111.59 o 
  11   6  13       24.67       21.49    116.94 o 
 -20   7  13     1491.95     1474.64    142.25 o 
 -19   7  13       92.48      122.12    100.18 o 
 -18   7  13     1192.96     1229.42    130.88 o 
 -17   7  13      592.86      574.82    110.80 o 
 -16   7  13        1.49       39.85    103.33 o 
 -15   7  13      647.73      603.43    122.35 o 
 -14   7  13     1501.21     1626.76    154.00 o 
 -13   7  13      441.97      518.87    114.59 o 
 -12   7  13     2543.08     2608.92    321.07 o 
 -11   7  13      202.41      283.32    110.40 o 
 -10   7  13     1148.62     1280.89    139.40 o 
  -9   7  13        3.85       17.96     93.44 o 
  -8   7  13      366.75      217.17     93.80 o 
  -7   7  13      242.37      220.77    146.88 o 
  -6   7  13     1328.49     1471.37    198.55 o 
  -5   7  13        1.18       -2.74    129.74 o 
  -4   7  13     1307.40     1222.51    160.64 o 
  -3   7  13       47.22      140.25    120.65 o 
  -2   7  13     1591.29     1538.55    166.16 o 
  -1   7  13       12.85        7.86    113.10 o 
   0   7  13      476.90      474.35    142.74 o 
   1   7  13       57.02      138.79    125.94 o 
   2   7  13      112.68       99.89    130.14 o 
   3   7  13      994.77     1341.84    173.31 o 
   4   7  13     1225.97     1282.06    222.18 o 
   5   7  13     2338.61     2298.29    214.81 o 
   6   7  13     2385.84     2462.97    221.17 o 
   7   7  13      594.33      871.75    172.92 o 
   8   7  13      834.00     1042.34    147.65 o 
   9   7  13        5.50     -100.03    110.33 o 
 -18   8  13     1657.65     1951.38    156.76 o 
 -17   8  13      143.26      117.95    102.30 o 
 -16   8  13      382.56      448.51    121.68 o 
 -15   8  13        7.92      -24.18    104.39 o 
 -14   8  13     1184.44     1181.27    146.76 o 
 -13   8  13      203.59      198.31    110.21 o 
 -12   8  13      399.83      604.91    124.76 o 
 -11   8  13       62.80       -8.77    102.75 o 
 -10   8  13      444.98      445.49    150.94 o 
  -9   8  13      270.59      158.03    148.22 o 
  -8   8  13      364.79      351.50    150.76 o 
  -7   8  13      698.03      872.61    180.87 o 
  -6   8  13        8.39      -55.86    137.24 o 
  -5   8  13      636.23      668.34    178.25 o 
  -4   8  13     1548.18     1274.82    192.27 o 
  -3   8  13      661.25      651.59    155.20 o 
  -2   8  13     1715.26     1741.83    191.74 o 
  -1   8  13       45.68       83.93    126.59 o 
   0   8  13     2075.47     2388.81    214.19 o 
   1   8  13      126.40      169.68    126.15 o 
   2   8  13     1863.17     2016.75    203.32 o 
   3   8  13      120.99       70.66    135.45 o 
   4   8  13      251.54      280.94    146.62 o 
   5   8  13       15.46      109.80    144.10 o 
   6   8  13      610.23      557.53    171.47 o 
   7   8  13       10.78        1.88    151.07 o 
 -14   9  13       53.23      119.71    116.66 o 
 -13   9  13        5.41       14.55    104.22 o 
 -12   9  13       96.06       84.32    110.06 o 
 -11   9  13       40.94       -1.67    142.83 o 
 -10   9  13     1293.40     1329.81    199.84 o 
  -9   9  13      567.83      460.16    168.82 o 
  -8   9  13     1515.82     1745.89    224.24 o 
  -7   9  13      343.46      427.03    168.01 o 
  -6   9  13     2072.36     2152.52    244.77 o 
  -5   9  13       36.40       32.59    150.05 o 
  -4   9  13      451.74      569.23    180.30 o 
  -3   9  13        2.37       81.68    154.51 o 
  -2   9  13       62.69      127.34    141.83 o 
  -1   9  13      227.94      233.58    136.91 o 
   0   9  13        4.31       38.58    134.58 o 
   1   9  13      189.92      311.15    151.81 o 
   2   9  13       26.94       -4.62    143.27 o 
   3   9  13       10.83       96.16    153.29 o 
  -8  10  13        4.31        3.47    164.03 o 
  -7  10  13       52.34       39.07    168.62 o 
  -6  10  13        3.91       13.59    169.56 o 
  -5  10  13       26.95      105.62    174.57 o 
  -4  10  13       40.50      147.47    177.62 o 
  -3  10  13      196.57      204.20    184.27 o 
 -25   0  14      334.16      313.94    175.64 o 
 -24   0  14     4951.14     5098.34    349.94 o 
 -23   0  14      403.55      239.14    159.70 o 
 -22   0  14     4334.88     3924.45    301.14 o 
 -21   0  14      246.91      369.99    150.15 o 
 -20   0  14      242.62      267.18    150.56 o 
 -19   0  14        7.68       -6.75    120.48 o 
 -18   0  14       79.50       32.65    127.17 o 
 -17   0  14       64.71      131.00    117.05 o 
 -16   0  14      208.30      257.54    133.48 o 
 -15   0  14      172.17      226.18    125.56 o 
 -14   0  14       23.38      -10.96    117.48 o 
 -13   0  14       52.86       26.38    116.93 o 
 -12   0  14      128.51       49.61    104.93 o 
 -11   0  14      184.84      238.26    129.35 o 
 -10   0  14     3863.51     4035.50    239.03 o 
  -9   0  14     3467.19     3611.34    209.06 o 
  -8   0  14    12023.66    12289.15    302.50 o 
  -7   0  14     7577.47     7707.01    244.35 o 
  -6   0  14    17177.61    17444.08    356.12 o 
  -5   0  14     4439.43     4426.27    189.63 o 
  -4   0  14     3558.64     3632.31    176.07 o 
  -3   0  14      554.25      635.83    109.87 o 
  -2   0  14      883.38      913.79    115.30 o 
  -1   0  14      333.16      356.31     99.08 o 
   0   0  14      110.03      148.00     85.00 o 
   1   0  14     2635.71     1615.81    703.66 o 
   2   0  14     2927.92     2838.43    164.33 o 
   3   0  14      279.64      385.78    104.63 o 
   4   0  14       25.21      104.89    171.36 o 
   5   0  14      197.06      161.13    176.38 o 
   6   0  14      117.78       79.93    176.24 o 
   7   0  14      253.49      311.95    205.73 o 
   8   0  14      748.27      825.87    250.70 o 
   9   0  14      664.89      971.05    269.08 o 
  10   0  14      691.26      702.77    254.09 o 
  11   0  14     2151.45     2437.82    373.18 o 
  12   0  14     1258.44     1049.78    300.20 o 
  13   0  14     1120.75     1481.18    337.93 o 
 -25   1  14       46.47      -63.89    110.46 o 
 -24   1  14      135.49       70.55    106.15 o 
 -23   1  14        1.29      -82.37     98.84 o 
 -22   1  14       31.98      -38.81     94.53 o 
 -21   1  14       20.08       12.93     93.32 o 
 -20   1  14      576.94      547.64    113.72 o 
 -19   1  14      273.38      203.47     90.98 o 
 -18   1  14     4816.86     4522.70    204.18 o 
 -17   1  14      703.23      584.20    105.42 o 
 -16   1  14     6837.59     6727.03    232.54 o 
 -15   1  14     1290.37     1393.65    124.72 o 
 -14   1  14     6268.83     6635.98    222.96 o 
 -13   1  14     1691.85     1585.14    126.50 o 
 -12   1  14     8580.92     8370.09    239.92 o 
 -11   1  14     4270.74     4016.99    171.43 o 
 -10   1  14     2486.39     2271.28    135.62 o 
  -9   1  14      518.91      546.93     80.14 o 
  -8   1  14       37.25       23.76     57.55 o 
  -7   1  14      186.17      130.44     62.58 o 
  -6   1  14       50.31       67.59     61.83 o 
  -5   1  14       16.60       -0.24     57.75 o 
  -4   1  14      245.26      252.68     67.68 o 
  -3   1  14      725.51      801.85     78.47 o 
  -2   1  14     3111.29     2604.12    331.46 o 
  -1   1  14     1216.48     1104.90    132.07 o 
   0   1  14     1676.08     1805.22    108.78 o 
   1   1  14     1668.41     1720.47     97.74 o 
   2   1  14     6719.41     6901.50    265.66 o 
   3   1  14     6687.24     5366.95    544.31 o 
   4   1  14     2978.85     2889.41    182.64 o 
   5   1  14      727.76      897.11    114.12 o 
   6   1  14       35.18       63.94    126.94 o 
   7   1  14       11.94      -52.20    115.39 o 
   8   1  14      119.20       33.05    135.46 o 
   9   1  14       22.17       -9.60    127.99 o 
  10   1  14      174.33      183.53    144.07 o 
  11   1  14      908.09      889.76    200.24 o 
  12   1  14      204.55       -3.75    153.08 o 
  13   1  14      351.79      391.24    188.79 o 
 -25   2  14       37.87       88.98    115.66 o 
 -24   2  14      669.27      630.49    128.76 o 
 -23   2  14      621.36      636.29    128.70 o 
 -22   2  14     4487.17     4027.28    217.28 o 
 -21   2  14     1957.57     1952.43    162.26 o 
 -20   2  14     2977.58     2936.96    182.58 o 
 -19   2  14     1299.76     1410.24    139.60 o 
 -18   2  14     1914.30     2067.26    154.47 o 
 -17   2  14      214.21      201.20     84.12 o 
 -16   2  14        7.85      -19.10     88.20 o 
 -15   2  14      192.14      130.35     84.52 o 
 -14   2  14      370.36      269.12     91.98 o 
 -13   2  14       12.16       21.52     80.71 o 
 -12   2  14      165.57      211.57     87.90 o 
 -11   2  14       34.07       18.03     80.47 o 
 -10   2  14     6545.01     6299.57    210.33 o 
  -9   2  14     1585.13     1439.63    105.53 o 
  -8   2  14     7520.29     7155.69    193.13 o 
  -7   2  14      512.67      629.99     85.90 o 
  -6   2  14     4625.40     4730.21    160.09 o 
  -5   2  14     2828.90     2697.50    114.39 o 
  -4   2  14     3133.38     2780.30    160.09 o 
  -3   2  14     2719.89     2203.49    359.21 o 
  -2   2  14     1002.26     1026.64     84.44 o 
  -1   2  14     1276.73     1467.72    107.11 o 
   0   2  14      385.03      472.97     80.21 o 
   1   2  14      891.06      732.11    105.40 o 
   2   2  14       43.38       29.52     81.91 o 
   3   2  14     1292.66     1239.13    121.23 o 
   4   2  14      754.98      674.45    106.29 o 
   5   2  14     2007.48     2156.17    149.02 o 
   6   2  14      977.96      801.63    218.77 o 
   7   2  14      399.47      303.96    168.60 o 
   8   2  14      840.90      975.19    248.44 o 
   9   2  14     1088.04     1126.28    202.15 o 
  10   2  14     1048.18      882.48    197.23 o 
  11   2  14      662.59      695.24    190.49 o 
  12   2  14      284.29      381.67    176.30 o 
  13   2  14      178.75      148.30    175.14 o 
 -24   3  14      586.80      532.87    133.54 o 
 -23   3  14      324.56      182.65    113.71 o 
 -22   3  14       98.36      150.64    102.76 o 
 -21   3  14       26.39        1.93     94.19 o 
 -20   3  14     1242.16     1327.00    138.94 o 
 -19   3  14       17.84       36.66     86.05 o 
 -18   3  14     2087.94     1927.47    136.27 o 
 -17   3  14      287.68      303.76    102.45 o 
 -16   3  14      748.58      732.69    117.37 o 
 -15   3  14       10.95      -17.96     83.34 o 
 -14   3  14      776.13      803.00    111.17 o 
 -13   3  14      512.57      517.69    106.31 o 
 -12   3  14      911.17      891.61    109.65 o 
 -11   3  14     1228.27     1271.67    121.51 o 
 -10   3  14     2615.30     2515.21    150.03 o 
  -9   3  14     1514.53     1439.56    109.35 o 
  -8   3  14     2406.39     2292.10    126.44 o 
  -7   3  14      586.75      563.63     87.55 o 
  -6   3  14     1185.61     1230.78    102.44 o 
  -5   3  14      496.11      311.99     84.48 o 
  -4   3  14     5165.98     4790.69    237.52 o 
  -3   3  14     2203.37     2092.41    105.14 o 
  -2   3  14     5222.88     5040.84    185.96 o 
  -1   3  14     4714.96     4424.85    180.06 o 
   0   3  14     4055.92     3991.37    174.64 o 
   1   3  14     2323.25     2493.09    149.33 o 
   2   3  14      260.93      321.65     93.05 o 
   3   3  14      110.89       68.65     87.57 o 
   4   3  14       33.83       32.26     92.03 o 
   5   3  14      199.40      263.93    100.18 o 
   6   3  14      410.72      433.30    107.88 o 
   7   3  14     1394.01     1520.48    145.29 o 
   8   3  14      175.00      250.51    111.99 o 
   9   3  14      867.83      965.14    190.02 o 
  10   3  14       54.24       28.18    149.33 o 
  11   3  14      227.86      204.18    162.83 o 
  12   3  14        6.12      -21.22    157.17 o 
 -23   4  14       61.23      -11.32    106.32 o 
 -22   4  14      507.19      564.78    126.10 o 
 -21   4  14        4.58       27.85     89.39 o 
 -20   4  14     2181.42     2135.07    145.61 o 
 -19   4  14      422.81      472.89    102.34 o 
 -18   4  14     2991.27     3072.12    162.32 o 
 -17   4  14      892.42      888.71    122.85 o 
 -16   4  14      231.16      185.04    100.69 o 
 -15   4  14      328.82      322.57    102.31 o 
 -14   4  14      446.63      357.56    104.81 o 
 -13   4  14       24.38       20.16     90.27 o 
 -12   4  14     2272.40     2237.97    151.85 o 
 -11   4  14      444.58      484.92    105.42 o 
 -10   4  14     3924.81     3687.26    179.62 o 
  -9   4  14     2067.42     2100.76    143.73 o 
  -8   4  14      445.04      543.44     89.73 o 
  -7   4  14      606.37      600.43     92.73 o 
  -6   4  14      114.72       45.31     65.66 o 
  -5   4  14     1657.73     1981.47    209.82 o 
  -4   4  14     1188.45     1286.91    109.00 o 
  -3   4  14     3786.92     3587.02    206.96 o 
  -2   4  14      993.53      974.26    139.96 o 
  -1   4  14      919.94      990.37    141.44 o 
   0   4  14      549.00      436.18    101.29 o 
   1   4  14     2318.27     2154.76    145.64 o 
   2   4  14       68.86      141.19     89.17 o 
   3   4  14       48.87       24.91     87.96 o 
   4   4  14     1584.40     1621.92    143.50 o 
   5   4  14      546.82      618.96    114.59 o 
   6   4  14     1779.65     2009.49    158.97 o 
   7   4  14      770.19      770.54    131.04 o 
   8   4  14      172.77      104.05    107.64 o 
   9   4  14      674.40      896.05    139.72 o 
  10   4  14       99.51       49.79    121.47 o 
  11   4  14      734.11      691.04    199.48 o 
  12   4  14       29.19       10.13    168.24 o 
 -22   5  14      237.31      258.18    104.45 o 
 -21   5  14       66.71       36.43     89.79 o 
 -20   5  14      299.24      189.95     95.32 o 
 -19   5  14      102.37      172.20     95.36 o 
 -18   5  14      194.92      221.38    104.74 o 
 -17   5  14      789.08      806.48    126.63 o 
 -16   5  14     2672.08     2681.66    175.50 o 
 -15   5  14      473.37      567.24    113.63 o 
 -14   5  14     2827.40     2949.00    177.37 o 
 -13   5  14      490.27      439.52    109.21 o 
 -12   5  14     1701.33     1497.92    137.22 o 
 -11   5  14      617.25      574.48    114.05 o 
 -10   5  14     3028.50     3403.03    182.54 o 
  -9   5  14      889.35      956.98    122.58 o 
  -8   5  14      728.10      972.03    118.41 o 
  -7   5  14     1916.10     1346.01    313.31 o 
  -6   5  14      286.52      247.84     85.70 o 
  -5   5  14     1812.34     1777.81    145.07 o 
  -4   5  14      207.65      278.77    114.05 o 
  -3   5  14      456.93      410.07    118.90 o 
  -2   5  14      128.21      214.57    111.71 o 
  -1   5  14       91.74      102.85    112.06 o 
   0   5  14       87.71        7.27    117.27 o 
   1   5  14     2340.02     2438.18    199.55 o 
   2   5  14     1111.56     1009.69    156.55 o 
   3   5  14     2624.45     2849.08    173.96 o 
   4   5  14      521.07      651.00    122.42 o 
   5   5  14      226.87      125.25    103.71 o 
   6   5  14       34.68      -11.94    107.33 o 
   7   5  14       15.22       58.30    103.42 o 
   8   5  14        4.74       19.95    102.66 o 
   9   5  14       96.54      165.84    108.65 o 
  10   5  14       19.78      112.49    119.79 o 
  11   5  14       21.38      -26.47    136.75 o 
 -21   6  14        6.50      -49.40     91.49 o 
 -20   6  14      201.77      271.10    102.37 o 
 -19   6  14       48.83      105.60     94.64 o 
 -18   6  14        7.24        7.56     89.07 o 
 -17   6  14      590.13      603.45    124.20 o 
 -16   6  14       26.01      -26.90     95.80 o 
 -15   6  14     2846.72     2528.32    172.29 o 
 -14   6  14      313.36      308.57    111.91 o 
 -13   6  14     2235.09     2283.68    165.78 o 
 -12   6  14      292.96      240.38    104.20 o 
 -11   6  14       12.63      -22.33     95.11 o 
 -10   6  14      108.06      169.39    101.36 o 
  -9   6  14      816.25      778.82    121.57 o 
  -8   6  14     2752.39     2244.23    284.21 o 
  -7   6  14      546.00      589.39    114.30 o 
  -6   6  14     1404.09     1488.43    162.24 o 
  -5   6  14      579.83      715.68    142.32 o 
  -4   6  14      647.49      652.66    142.11 o 
  -3   6  14      209.52      261.42    125.19 o 
  -2   6  14       46.52       28.58    109.59 o 
  -1   6  14      247.32      321.46    123.17 o 
   0   6  14      224.36      259.60    127.53 o 
   1   6  14      424.73      348.98    133.41 o 
   2   6  14       72.85      125.65    125.23 o 
   3   6  14       63.03       42.30    116.56 o 
   4   6  14      123.57       94.02    125.08 o 
   5   6  14      189.88      132.41    133.40 o 
   6   6  14      256.82      354.74    114.35 o 
   7   6  14      311.33      249.73    113.33 o 
   8   6  14      225.65      182.14    117.71 o 
   9   6  14      678.72      919.32    146.34 o 
 -19   7  14     1063.71     1131.69    135.14 o 
 -18   7  14      688.80      810.64    124.85 o 
 -17   7  14      175.62      146.08    112.47 o 
 -16   7  14     1217.50     1221.40    148.04 o 
 -15   7  14       21.67       34.24    105.61 o 
 -14   7  14      532.79      581.70    124.05 o 
 -13   7  14     1574.12     1594.75    154.03 o 
 -12   7  14       29.24       55.71    103.63 o 
 -11   7  14     1884.11     2016.76    163.24 o 
 -10   7  14       99.11       74.15    103.30 o 
  -9   7  14      297.69      254.07    106.54 o 
  -8   7  14       23.47       93.61    135.05 o 
  -7   7  14      134.85       89.08    143.78 o 
  -6   7  14       11.14       48.26    124.45 o 
  -5   7  14      244.28      188.56    126.93 o 
  -4   7  14      116.45      181.27    114.64 o 
  -3   7  14        3.03      -43.28    118.40 o 
  -2   7  14      132.03      166.93    121.84 o 
  -1   7  14        7.06       59.45    117.45 o 
   0   7  14      200.50      180.15    128.63 o 
   1   7  14      281.29      227.44    135.22 o 
   2   7  14      100.84      -18.16    127.73 o 
   3   7  14     1349.60     1240.06    170.84 o 
   4   7  14      284.76      248.01    141.56 o 
   5   7  14     2262.13     2394.45    243.62 o 
   6   7  14        2.48      -23.65    135.96 o 
   7   7  14      934.29     1150.03    191.76 o 
 -16   8  14        3.21       40.66    113.28 o 
 -15   8  14       48.87       88.13    108.22 o 
 -14   8  14        9.31       -2.61    110.09 o 
 -13   8  14       15.89       37.37    112.10 o 
 -12   8  14        8.75      104.67    107.24 o 
 -11   8  14      157.54      302.97    122.15 o 
 -10   8  14      216.88      173.52    144.84 o 
  -9   8  14      831.94      989.31    191.79 o 
  -8   8  14     1142.31     1169.29    199.69 o 
  -7   8  14       31.73       79.45    136.24 o 
  -6   8  14      325.47      357.14    167.66 o 
  -5   8  14      964.07      969.25    197.71 o 
  -4   8  14        8.90      136.22    231.58 o 
  -3   8  14     2302.94     2340.17    213.97 o 
  -2   8  14      197.13      225.62    133.30 o 
  -1   8  14     1963.37     1734.20    198.01 o 
   0   8  14      324.81      405.24    143.35 o 
   1   8  14      854.98      951.51    165.00 o 
   2   8  14       32.24       33.67    123.11 o 
   3   8  14        4.36      -89.84    127.43 o 
   4   8  14        4.00       56.49    143.06 o 
   5   8  14       11.41       10.71    149.55 o 
 -12   9  14       55.29       52.31    154.12 o 
 -11   9  14     1322.25     1297.68    212.46 o 
 -10   9  14        1.14       25.39    150.95 o 
  -9   9  14      356.03      370.55    171.53 o 
  -8   9  14        3.92       11.34    152.02 o 
  -7   9  14      267.12      257.10    158.39 o 
  -6   9  14       64.20      100.83    147.69 o 
  -5   9  14      195.05      -23.07    212.18 o 
  -4   9  14       68.15       56.56    163.39 o 
  -3   9  14       13.65      107.41    164.64 o 
  -2   9  14      426.55      593.30    197.36 o 
  -1   9  14       75.09       58.53    134.59 o 
   0   9  14      159.88      240.60    162.22 o 
   1   9  14        9.55       54.43    166.02 o 
 -24   1  15       70.82       68.03    111.88 o 
 -23   1  15      289.12      204.62    113.70 o 
 -22   1  15       25.17       95.10     97.87 o 
 -21   1  15      603.49      646.93    122.16 o 
 -20   1  15      151.25      141.06    101.98 o 
 -19   1  15      870.09      925.44    126.61 o 
 -18   1  15       37.01       68.72     92.22 o 
 -17   1  15      214.69      116.36     90.86 o 
 -16   1  15       12.73       46.44     91.90 o 
 -15   1  15      119.40       19.19     81.85 o 
 -14   1  15      361.36      380.92     98.31 o 
 -13   1  15      985.39     1141.81    121.44 o 
 -12   1  15      451.43      470.32    100.05 o 
 -11   1  15      254.20      208.88     91.00 o 
 -10   1  15        8.06       45.51     74.19 o 
  -9   1  15      105.16       30.70     73.42 o 
  -8   1  15      236.90      233.10     76.98 o 
  -7   1  15      559.20      513.59     75.98 o 
  -6   1  15      978.29     1000.15     87.30 o 
  -5   1  15      407.31      391.38     71.75 o 
  -4   1  15        4.71       12.19     63.51 o 
  -3   1  15      747.49      735.75     82.09 o 
  -2   1  15       39.89       43.78     54.28 o 
  -1   1  15       63.34       98.95     64.07 o 
   0   1  15       10.41       70.19     66.52 o 
   1   1  15       88.49       77.92     80.87 o 
   2   1  15      738.43      667.07    101.12 o 
   3   1  15      357.14      135.18     75.94 o 
   4   1  15     1751.72     1425.58    228.48 o 
   5   1  15     1351.65     1311.50    198.05 o 
   6   1  15      504.42      479.94    158.20 o 
   7   1  15       24.99       34.30    142.35 o 
   8   1  15      284.55      162.58    152.78 o 
   9   1  15       39.32       16.63    135.01 o 
  10   1  15      151.68      150.68    163.14 o 
  11   1  15        0.89       57.38    149.81 o 
  12   1  15        1.22      -52.18    170.24 o 
 -24   2  15       24.78      105.57    120.51 o 
 -23   2  15      219.02      227.93    108.57 o 
 -22   2  15      759.00      601.68    129.67 o 
 -21   2  15     1337.17     1239.98    144.60 o 
 -20   2  15      406.77      366.93    110.18 o 
 -19   2  15      107.69      125.09     98.34 o 
 -18   2  15       19.05       -3.62     91.48 o 
 -17   2  15        7.80       41.54     94.68 o 
 -16   2  15      395.67      368.00    105.34 o 
 -15   2  15      104.78      148.40     97.93 o 
 -14   2  15      145.62      177.74     92.93 o 
 -13   2  15       16.56      -15.99     84.72 o 
 -12   2  15      204.37      122.14     91.84 o 
 -11   2  15      602.48      730.25    104.58 o 
 -10   2  15       51.09      102.07    101.30 o 
  -9   2  15     1438.92     1398.74    110.34 o 
  -8   2  15      338.89      346.74     82.50 o 
  -7   2  15      899.51      854.72     97.67 o 
  -6   2  15        5.28       44.59     71.96 o 
  -5   2  15      616.97      592.10     89.07 o 
  -4   2  15     1108.33      872.29    113.55 o 
  -3   2  15      418.62      344.51     69.36 o 
  -2   2  15       38.90       82.37     69.88 o 
  -1   2  15       69.49       82.02     82.38 o 
   0   2  15      305.53      310.06     93.54 o 
   1   2  15        4.65       43.54     87.37 o 
   2   2  15     1598.52     1511.97    131.47 o 
   3   2  15      223.90      210.12    100.00 o 
   4   2  15     1359.14     1519.82    137.01 o 
   5   2  15       23.82        3.54     88.75 o 
   6   2  15       26.11      -50.17    137.67 o 
   7   2  15      118.79      198.75    145.66 o 
   8   2  15        9.45     -116.28    132.13 o 
   9   2  15       56.25       22.22    154.07 o 
  10   2  15       10.42       89.13    158.74 o 
  11   2  15       18.11      103.91    166.60 o 
 -23   3  15      118.62       42.89    107.61 o 
 -22   3  15      330.01      455.65    120.82 o 
 -21   3  15      110.06      124.90    105.94 o 
 -20   3  15      118.64      137.53    102.25 o 
 -19   3  15      428.99      581.02    120.14 o 
 -18   3  15      228.01      200.14     88.77 o 
 -17   3  15       30.75       -6.90     95.78 o 
 -16   3  15      173.39      213.99    100.85 o 
 -15   3  15      310.84      303.34    102.63 o 
 -14   3  15      212.19      178.86     98.48 o 
 -13   3  15      505.96      374.13    103.71 o 
 -12   3  15      377.92      298.65     96.69 o 
 -11   3  15      192.60      204.26     92.13 o 
 -10   3  15        1.22       40.43     84.43 o 
  -9   3  15       12.61       31.40     71.87 o 
  -8   3  15       46.33       61.36     73.17 o 
  -7   3  15      659.49      646.23     90.58 o 
  -6   3  15      219.39      168.88     80.81 o 
  -5   3  15     1723.88     1188.33    479.99 o 
  -4   3  15      501.35      451.65     88.75 o 
  -3   3  15     1688.91     1654.12    119.23 o 
  -2   3  15     1240.77     1111.30    144.82 o 
  -1   3  15       37.04       58.26     86.81 o 
   0   3  15     1364.11     1310.47    124.46 o 
   1   3  15      207.98      176.26     91.93 o 
   2   3  15      214.92      338.01     99.61 o 
   3   3  15       41.62       78.13     95.78 o 
   4   3  15      111.74      103.22     99.43 o 
   5   3  15      101.77       40.47    114.38 o 
   6   3  15      173.96      137.96    104.62 o 
   7   3  15       23.01       13.45    143.02 o 
   8   3  15      211.82      219.34    160.55 o 
   9   3  15        1.33      -43.84    140.38 o 
  10   3  15       55.30      109.82    168.32 o 
  11   3  15       17.24       94.55    172.05 o 
 -23   4  15      166.71      167.16    125.34 o 
 -22   4  15        4.45       53.34    108.54 o 
 -21   4  15        1.23       12.23    103.10 o 
 -20   4  15      424.04      470.00    101.88 o 
 -19   4  15       19.81       27.81     87.18 o 
 -18   4  15      197.96      171.47     92.54 o 
 -17   4  15      268.21      296.36    105.44 o 
 -16   4  15      141.83      185.18    101.70 o 
 -15   4  15      996.76      999.05    126.62 o 
 -14   4  15      916.26      854.56    124.67 o 
 -13   4  15      224.94      281.44    101.23 o 
 -12   4  15     2266.74     2146.84    155.06 o 
 -11   4  15      230.53      253.33    104.17 o 
 -10   4  15     1862.62     1918.42    149.12 o 
  -9   4  15      637.43      625.55    109.70 o 
  -8   4  15      461.52      370.94     88.72 o 
  -7   4  15      411.89      410.95     89.95 o 
  -6   4  15      320.99      190.35     89.18 o 
  -5   4  15      975.82     1018.26    106.55 o 
  -4   4  15     1243.66     1392.15    152.74 o 
  -3   4  15      217.46      273.96    117.58 o 
  -2   4  15      625.25      658.98    135.65 o 
  -1   4  15      164.96      237.83    113.20 o 
   0   4  15      125.63      143.88    113.47 o 
   1   4  15      403.54      466.21    130.50 o 
   2   4  15       30.60      -24.07     94.40 o 
   3   4  15      912.11     1150.20    131.96 o 
   4   4  15      360.43      297.23    112.83 o 
   5   4  15      719.33      651.07    122.02 o 
   6   4  15      743.49      640.58    124.57 o 
   7   4  15       30.41       10.04    127.02 o 
   8   4  15      239.67      272.68    114.20 o 
   9   4  15        9.62       99.18    159.25 o 
  10   4  15      204.88       93.07    171.13 o 
 -21   5  15       35.44       41.77     96.24 o 
 -20   5  15     1098.53     1243.39    131.06 o 
 -19   5  15      311.53      328.52    102.98 o 
 -18   5  15     1295.24     1435.75    152.82 o 
 -17   5  15        0.09       49.31    100.46 o 
 -16   5  15      627.60      821.80    131.87 o 
 -15   5  15      257.92      245.22    108.55 o 
 -14   5  15      224.71      310.98    109.85 o 
 -13   5  15       37.15      125.93    103.32 o 
 -12   5  15      220.60      217.79    103.34 o 
 -11   5  15       44.92       78.27     90.36 o 
 -10   5  15        4.74        4.80     90.33 o 
  -9   5  15     1479.19     1438.01    139.55 o 
  -8   5  15       57.39       93.93    100.12 o 
  -7   5  15     2030.79     1422.88    473.76 o 
  -6   5  15       16.91       97.91    111.91 o 
  -5   5  15      218.48      261.95    117.35 o 
  -4   5  15      565.91      581.48    134.84 o 
  -3   5  15      141.35       29.40    111.94 o 
  -2   5  15      770.42      994.78    156.48 o 
  -1   5  15      541.28      649.66    145.94 o 
   0   5  15     1326.20     1374.72    171.21 o 
   1   5  15        1.82      -12.86    121.08 o 
   2   5  15      871.74      987.65    161.73 o 
   3   5  15       88.11       65.08    127.39 o 
   4   5  15        4.64      -33.61    128.38 o 
   5   5  15       77.44      172.89    108.59 o 
   6   5  15      174.36      139.97    110.30 o 
   7   5  15      265.37      290.05    119.98 o 
   8   5  15        1.30      -14.04    112.04 o 
   9   5  15      498.42      574.31    162.73 o 
 -20   6  15      375.72      447.19    114.89 o 
 -19   6  15      284.75      305.79    106.24 o 
 -18   6  15      474.81      352.71    108.76 o 
 -17   6  15      587.15      584.67    128.22 o 
 -16   6  15        8.04       12.55    108.29 o 
 -15   6  15      561.76      582.31    123.35 o 
 -14   6  15       76.94       97.66    108.37 o 
 -13   6  15      222.64      287.33    110.28 o 
 -12   6  15      364.25      483.06    121.60 o 
 -11   6  15        6.27      168.01    119.55 o 
 -10   6  15     3027.35     3072.06    205.00 o 
  -9   6  15      326.79      311.80    112.82 o 
  -8   6  15     3510.59     3562.03    411.45 o 
  -7   6  15      295.27      315.61    150.78 o 
  -6   6  15      913.93      932.54    151.35 o 
  -5   6  15       11.78       60.48    117.98 o 
  -4   6  15       27.13      -68.06    101.20 o 
  -3   6  15      375.92      394.56    135.70 o 
  -2   6  15      517.30      454.66    134.71 o 
  -1   6  15     1809.02     1924.83    192.28 o 
   0   6  15      277.73      302.69    131.94 o 
   1   6  15      262.95      285.35    175.40 o 
   2   6  15      860.87      900.45    170.13 o 
   3   6  15       24.41       64.80    133.33 o 
   4   6  15      153.31      128.25    136.34 o 
   5   6  15       77.96      117.58    136.64 o 
   6   6  15      123.63       17.70    134.29 o 
   7   6  15       71.15       83.45    143.21 o 
 -18   7  15      899.50     1060.05    134.55 o 
 -17   7  15      171.49      261.44    120.03 o 
 -16   7  15     1457.85     1626.30    168.63 o 
 -15   7  15       48.29      159.25    109.88 o 
 -14   7  15      733.83      834.09    142.54 o 
 -13   7  15      943.95     1018.87    140.30 o 
 -12   7  15      397.68      447.34    126.81 o 
 -11   7  15      884.21      836.42    134.29 o 
 -10   7  15      911.82      863.68    181.69 o 
  -9   7  15      665.58      792.61    174.70 o 
  -8   7  15      941.87      864.77    188.57 o 
  -7   7  15      190.66      181.61    156.61 o 
  -6   7  15      162.52      196.33    152.25 o 
  -5   7  15       92.59       -3.66    118.99 o 
  -4   7  15      753.90      674.32    147.78 o 
  -3   7  15       47.88      134.89    120.92 o 
  -2   7  15      591.02      592.64    147.15 o 
  -1   7  15        8.89       83.31    128.98 o 
   0   7  15     1521.88     1494.79    185.83 o 
   1   7  15       60.87       46.00    129.50 o 
   2   7  15     1419.10     1324.53    188.33 o 
   3   7  15        9.23       22.17    131.49 o 
   4   7  15     1026.72     1159.28    189.27 o 
   5   7  15      136.96      176.38    150.93 o 
 -15   8  15       57.82       66.87    119.69 o 
 -14   8  15      546.89      679.22    142.79 o 
 -13   8  15      121.46      166.85    124.61 o 
 -12   8  15     1043.51     1183.45    203.19 o 
 -11   8  15       59.13       51.16    143.62 o 
 -10   8  15      512.63      537.33    176.11 o 
  -9   8  15      118.51      143.62    144.73 o 
  -8   8  15      880.44     1029.02    191.03 o 
  -7   8  15       11.05      -35.83    142.88 o 
  -6   8  15      534.30      515.72    159.52 o 
  -5   8  15       15.80       50.05    150.97 o 
  -4   8  15      502.99      520.37    186.89 o 
  -3   8  15       36.83       79.61    121.28 o 
  -2   8  15      114.08      118.44    139.14 o 
  -1   8  15      136.13       98.10    135.20 o 
   0   8  15       95.39      138.09    146.03 o 
   1   8  15        4.83     -136.72    136.72 o 
   2   8  15      124.03      155.83    157.67 o 
  -8   9  15       91.96      111.28    176.63 o 
  -7   9  15      281.54      314.07    188.32 o 
  -6   9  15      892.95      849.66    206.51 o 
  -5   9  15      380.86      382.77    195.61 o 
 -24   0  16       52.44       93.77    167.46 o 
 -23   0  16       68.46       63.98    153.41 o 
 -22   0  16     1003.57     1192.68    206.25 o 
 -21   0  16      852.85      790.11    189.67 o 
 -20   0  16     5890.21     5471.29    347.74 o 
 -19   0  16      403.04      423.46    159.44 o 
 -18   0  16     2636.04     2652.04    331.60 o 
 -17   0  16      385.88      475.02    155.99 o 
 -16   0  16      796.78      791.74    170.31 o 
 -15   0  16      107.24       51.97    121.14 o 
 -14   0  16      271.39      310.95    142.02 o 
 -13   0  16       31.58      -18.63    126.30 o 
 -12   0  16      400.12      422.02    145.42 o 
 -11   0  16      841.66      903.32    163.39 o 
 -10   0  16     1921.34     2084.50    202.61 o 
  -9   0  16     1318.99     1253.78    177.56 o 
  -8   0  16      473.98      515.94    118.03 o 
  -7   0  16      131.04      161.95    104.47 o 
  -6   0  16       54.47      158.26     98.38 o 
  -5   0  16      376.96      388.63    105.61 o 
  -4   0  16     4176.76     4151.25    203.98 o 
  -3   0  16     5447.81     5613.83    229.61 o 
  -2   0  16     5739.74     5859.73    281.77 o 
  -1   0  16     3920.05     3844.59    194.25 o 
   0   0  16     3393.37     1724.13    611.74 o 
   1   0  16     1834.37     1379.70    166.08 o 
   2   0  16      646.01      670.09    226.98 o 
   3   0  16      503.60      250.19    212.51 o 
   4   0  16       48.10        5.23    195.39 o 
   5   0  16        3.53      -21.08    197.01 o 
   6   0  16       40.06      108.35    217.14 o 
   7   0  16       80.86      131.00    210.30 o 
   8   0  16        1.07       30.96    201.66 o 
   9   0  16      101.88       49.77    220.90 o 
  10   0  16      229.39      197.28    248.78 o 
 -24   1  16      457.04      417.22    143.25 o 
 -23   1  16       85.74      129.82    117.47 o 
 -22   1  16      560.34      677.09    133.17 o 
 -21   1  16       67.09       67.87    105.76 o 
 -20   1  16     1101.71     1100.87    136.12 o 
 -19   1  16      512.93      473.76    114.12 o 
 -18   1  16     1494.07     1540.80    147.29 o 
 -17   1  16      482.73      482.90    109.29 o 
 -16   1  16       53.68      -42.27     83.80 o 
 -15   1  16      303.40      281.51    102.82 o 
 -14   1  16     1718.28     1514.91    137.18 o 
 -13   1  16      595.90      478.27    107.37 o 
 -12   1  16     3670.30     3611.36    179.67 o 
 -11   1  16      681.06      688.39    102.14 o 
 -10   1  16     2727.14     2675.44    137.54 o 
  -9   1  16     1690.02     1872.05    121.19 o 
  -8   1  16     3580.12     3875.43    158.21 o 
  -7   1  16     1727.10     1677.46    118.30 o 
  -6   1  16      777.25      734.03     94.37 o 
  -5   1  16       91.85       66.08     73.49 o 
  -4   1  16      176.52      254.67     73.97 o 
  -3   1  16      322.01      358.65     77.13 o 
  -2   1  16      252.25      150.95     62.42 o 
  -1   1  16       18.18       30.83     66.26 o 
   0   1  16       14.50      -32.38     84.53 o 
   1   1  16      239.76      125.06     93.60 o 
   2   1  16       51.92       42.40     78.41 o 
   3   1  16       43.44       68.52     85.24 o 
   4   1  16     1229.90     1050.60    189.63 o 
   5   1  16     1925.91     2068.88    236.36 o 
   6   1  16     1182.64     1130.91    204.19 o 
   7   1  16     1346.89     1383.45    211.92 o 
   8   1  16      500.32      511.91    182.96 o 
   9   1  16      611.03      536.22    185.34 o 
  10   1  16      208.54      179.42    182.31 o 
 -23   2  16      117.51      135.94    116.08 o 
 -22   2  16       13.36       47.27    101.04 o 
 -21   2  16      221.43      296.22    111.40 o 
 -20   2  16      266.23      224.34    103.22 o 
 -19   2  16      237.16      275.82    111.04 o 
 -18   2  16     2263.68     2279.03    171.67 o 
 -17   2  16     2149.94     2108.36    160.11 o 
 -16   2  16     5432.38     5366.13    230.51 o 
 -15   2  16     2661.98     2559.36    171.25 o 
 -14   2  16     3015.50     3165.35    199.45 o 
 -13   2  16      258.00      366.23    100.60 o 
 -12   2  16      376.68      353.26    102.58 o 
 -11   2  16       67.19       43.46     83.65 o 
 -10   2  16      273.45      346.10     98.13 o 
  -9   2  16       24.96      -72.50     74.10 o 
  -8   2  16      282.45      323.59     86.13 o 
  -7   2  16      267.11      259.97     79.92 o 
  -6   2  16      752.76      734.98     93.59 o 
  -5   2  16       86.38       55.73     77.76 o 
  -4   2  16      997.26      565.23    214.10 o 
  -3   2  16      414.58      516.76     91.11 o 
  -2   2  16     1091.61     1166.75    123.31 o 
  -1   2  16      885.71      975.84    117.75 o 
   0   2  16      555.90      680.64    112.00 o 
   1   2  16      693.79      558.68    107.88 o 
   2   2  16      610.15      629.62    112.99 o 
   3   2  16     2049.86     2236.88    153.87 o 
   4   2  16      665.04      724.55    138.99 o 
   5   2  16      527.76      631.58    175.74 o 
   6   2  16       34.15       79.62    148.74 o 
   7   2  16      688.55      509.19    178.31 o 
   8   2  16      109.05      107.39    187.77 o 
   9   2  16      137.66      166.65    172.69 o 
  10   2  16       13.45       20.55    176.28 o 
 -22   3  16     2109.44     2137.43    183.36 o 
 -21   3  16      330.68      528.16    146.77 o 
 -20   3  16      477.62      520.58    121.33 o 
 -19   3  16       22.34       71.64     97.54 o 
 -18   3  16       65.02       56.13     97.18 o 
 -17   3  16      110.72      166.51    106.96 o 
 -16   3  16      273.93      234.22    107.68 o 
 -15   3  16        7.21      -93.28     93.64 o 
 -14   3  16      911.17     1016.84    129.34 o 
 -13   3  16       64.30       27.84     90.44 o 
 -12   3  16      694.14      633.86    112.06 o 
 -11   3  16       94.21       83.83     94.48 o 
 -10   3  16      278.29      306.11    100.96 o 
  -9   3  16     1162.70     1140.27    110.91 o 
  -8   3  16     2796.11     2730.21    143.98 o 
  -7   3  16     2670.86     2717.09    146.39 o 
  -6   3  16     4101.21     4081.01    189.42 o 
  -5   3  16     2736.54     1925.86    407.47 o 
  -4   3  16     4058.71     3856.51    238.46 o 
  -3   3  16     1302.68     1347.92    154.62 o 
  -2   3  16      374.15      396.98    122.63 o 
  -1   3  16      142.32      104.29    112.48 o 
   0   3  16      625.35      732.36    117.75 o 
   1   3  16      689.83      692.30    115.89 o 
   2   3  16      802.90      772.06    121.11 o 
   3   3  16      642.20      784.81    133.87 o 
   4   3  16      258.07      222.35    110.48 o 
   5   3  16      648.03      755.26    149.04 o 
   6   3  16       83.49      214.23    131.07 o 
   7   3  16       50.88      -64.85    162.21 o 
   8   3  16        6.52      -88.70    151.58 o 
   9   3  16       69.69       57.55    160.46 o 
 -22   4  16      252.37      302.12    130.85 o 
 -21   4  16        6.05      -16.34    110.89 o 
 -20   4  16      228.18      227.18    109.74 o 
 -19   4  16      115.24       13.81    101.21 o 
 -18   4  16      585.82      720.78    127.69 o 
 -17   4  16      104.57       66.63    104.94 o 
 -16   4  16     3423.59     3551.08    201.73 o 
 -15   4  16     1546.11     1530.20    149.66 o 
 -14   4  16     2041.28     2000.75    162.07 o 
 -13   4  16     1389.76     1496.51    143.00 o 
 -12   4  16      933.13     1075.97    130.66 o 
 -11   4  16     1179.29     1217.27    136.15 o 
 -10   4  16       58.81       94.80     92.97 o 
  -9   4  16        8.35       10.04     93.11 o 
  -8   4  16      702.42      761.60    107.29 o 
  -7   4  16      858.81      659.42    120.66 o 
  -6   4  16     1099.16      684.12    169.33 o 
  -5   4  16      455.51      570.42    136.85 o 
  -4   4  16      940.91     1030.59    145.93 o 
  -3   4  16      340.44      394.32    125.78 o 
  -2   4  16      460.75      474.40    128.28 o 
  -1   4  16      134.43      125.81    115.00 o 
   0   4  16      924.02     1061.68    156.72 o 
   1   4  16      808.63     1160.91    209.95 o 
   2   4  16     1052.64     1188.99    219.99 o 
   3   4  16     1637.78     1510.44    178.30 o 
   4   4  16      356.54      346.01    117.75 o 
   5   4  16      933.00     1795.89    571.22 o 
   6   4  16       13.89       74.39    107.90 o 
   7   4  16      159.70      148.28    129.50 o 
   8   4  16       16.94       -7.16    169.83 o 
 -20   5  16       92.61      174.43    105.31 o 
 -19   5  16     1240.18     1414.75    140.71 o 
 -18   5  16       15.75       46.14    105.37 o 
 -17   5  16       55.01       12.21    107.85 o 
 -16   5  16       11.14      -31.40    103.68 o 
 -15   5  16      331.04      326.57    109.65 o 
 -14   5  16      106.43      114.50    108.05 o 
 -13   5  16      127.75       50.16    103.22 o 
 -12   5  16      471.86      467.68    113.55 o 
 -11   5  16      449.06      522.35    120.21 o 
 -10   5  16     1992.47     2101.88    173.48 o 
  -9   5  16      812.83      843.47    126.86 o 
  -8   5  16     2592.11     2142.45    274.86 o 
  -7   5  16      824.17      979.27    147.54 o 
  -6   5  16      659.79      948.75    152.10 o 
  -5   5  16     1450.85     1822.65    179.40 o 
  -4   5  16       59.13      192.29    126.09 o 
  -3   5  16      619.54      670.40    138.94 o 
  -2   5  16      421.30      287.61    125.05 o 
  -1   5  16      124.69      183.28    129.53 o 
   0   5  16      427.27      493.83    143.69 o 
   1   5  16        0.18       47.67    121.65 o 
   2   5  16       71.37      -25.20    161.74 o 
   3   5  16       40.47      105.86    128.30 o 
   4   5  16        5.25     -122.69    122.69 o 
   5   5  16     1768.90     1686.79    195.84 o 
   6   5  16      405.46      288.77    146.99 o 
   7   5  16      677.80      897.06    143.80 o 
 -18   6  16      504.69      581.41    137.73 o 
 -17   6  16        3.64      -21.15    104.73 o 
 -16   6  16      402.17      499.47    150.35 o 
 -15   6  16       66.63       45.62    106.97 o 
 -14   6  16      191.34      184.23    109.53 o 
 -13   6  16      561.81      465.75    120.00 o 
 -12   6  16        1.17        7.84    108.36 o 
 -11   6  16     2127.98     2178.78    176.40 o 
 -10   6  16       24.32       65.78    123.76 o 
  -9   6  16     2984.39     2905.67    321.58 o 
  -8   6  16      400.33      321.08    152.67 o 
  -7   6  16      112.65       39.14    127.58 o 
  -6   6  16      261.02      340.45    125.32 o 
  -5   6  16      569.86      511.15    140.94 o 
  -4   6  16      737.62      729.08    147.67 o 
  -3   6  16     1445.11     1546.46    179.47 o 
  -2   6  16      897.88     1181.66    171.83 o 
  -1   6  16     1270.47     1297.00    174.32 o 
   0   6  16      932.88      892.85    164.48 o 
   1   6  16      573.62      796.44    164.45 o 
   2   6  16       52.26       10.11    127.75 o 
   3   6  16      277.76      143.51    140.05 o 
   4   6  16        5.88       62.15    141.79 o 
   5   6  16      127.46       74.61    150.07 o 
 -16   7  16        5.38       64.03    115.46 o 
 -15   7  16      361.91      512.17    132.66 o 
 -14   7  16     1189.94     1054.38    148.71 o 
 -13   7  16      444.26      353.56    120.89 o 
 -12   7  16     1331.68     1343.85    158.45 o 
 -11   7  16       64.01      -96.98    135.92 o 
 -10   7  16     1049.58      978.80    193.91 o 
  -9   7  16     1132.67     1349.15    209.47 o 
  -8   7  16       24.65       24.97    147.78 o 
  -7   7  16      744.26      681.53    185.06 o 
  -6   7  16        6.11      -10.35    133.01 o 
  -5   7  16      713.41      664.11    155.67 o 
  -4   7  16       21.23      -30.68    126.46 o 
  -3   7  16      343.06      442.74    140.87 o 
  -2   7  16      148.95      205.08    136.46 o 
  -1   7  16      444.56      450.53    152.13 o 
   0   7  16      180.89      169.63    141.56 o 
   1   7  16      102.53       34.23    148.39 o 
   2   7  16      349.40      433.13    166.09 o 
 -12   8  16       34.06       -2.99    153.09 o 
 -11   8  16      313.95      351.44    169.61 o 
 -10   8  16       11.19      -26.51    161.07 o 
  -9   8  16      129.26      231.20    177.13 o 
  -8   8  16      446.61      381.02    187.23 o 
  -7   8  16      758.43      873.20    204.12 o 
  -6   8  16      830.35      913.67    211.25 o 
  -5   8  16      267.70      112.83    173.91 o 
  -4   8  16       89.42       56.91    147.28 o 
  -3   8  16       31.23       54.72    153.36 o 
  -2   8  16      129.44       41.76    148.71 o 
 -22   1  17       29.57      -27.29    107.47 o 
 -21   1  17      294.70      282.59    114.02 o 
 -20   1  17       41.91       82.33     96.73 o 
 -19   1  17       46.97      178.78    106.93 o 
 -18   1  17        1.34      -28.64     94.55 o 
 -17   1  17      429.45      548.59    110.98 o 
 -16   1  17       12.41       14.17     88.06 o 
 -15   1  17      310.22      218.52     97.67 o 
 -14   1  17       41.21       94.88     94.96 o 
 -13   1  17      136.35       69.21     96.10 o 
 -12   1  17      156.86      141.61     97.48 o 
 -11   1  17      118.33      141.39     92.08 o 
 -10   1  17      402.29      408.42    102.57 o 
  -9   1  17      254.56      225.19     86.68 o 
  -8   1  17      326.59      299.41     87.62 o 
  -7   1  17      104.62      122.90     81.71 o 
  -6   1  17       24.06       -2.74     78.65 o 
  -5   1  17       37.26       55.22     83.80 o 
  -4   1  17     1021.56     1143.66    103.62 o 
  -3   1  17      351.09      320.62     76.95 o 
  -2   1  17      431.88      432.62    108.48 o 
  -1   1  17       51.55      123.21     96.44 o 
   0   1  17      120.31      133.37     94.24 o 
   1   1  17      126.42      123.17     97.80 o 
   2   1  17      556.63      424.31    161.88 o 
   3   1  17      758.78      633.19    226.13 o 
   4   1  17      607.67      470.96    171.71 o 
   5   1  17       26.72       19.17    146.40 o 
   6   1  17      489.81      395.99    172.92 o 
   7   1  17      115.75       85.50    176.68 o 
   8   1  17      762.46      719.65    207.43 o 
 -22   2  17       68.09       64.73    122.29 o 
 -21   2  17      109.93      -10.46    109.77 o 
 -20   2  17      428.10      425.53    114.11 o 
 -19   2  17      675.33      626.56    127.26 o 
 -18   2  17      980.85      884.30    133.66 o 
 -17   2  17      179.77      198.95     95.95 o 
 -16   2  17      347.39      378.98    112.68 o 
 -15   2  17        8.86       -4.46     96.87 o 
 -14   2  17        6.68       28.51     84.95 o 
 -13   2  17        0.91      -22.74     93.30 o 
 -12   2  17        0.44       17.22     94.45 o 
 -11   2  17      250.53      303.34    103.18 o 
 -10   2  17        1.45        5.64     81.52 o 
  -9   2  17      301.93      300.78     89.27 o 
  -8   2  17      246.72      215.63     84.50 o 
  -7   2  17      328.89      407.77     93.56 o 
  -6   2  17      119.38      137.84     83.23 o 
  -5   2  17      125.53      109.88     81.68 o 
  -4   2  17      717.65      410.36    142.91 o 
  -3   2  17      125.22       97.27    112.50 o 
  -2   2  17      234.31      272.47    116.38 o 
  -1   2  17      106.86      169.28    105.20 o 
   0   2  17      442.68      598.09    113.56 o 
   1   2  17      382.13      377.58    105.20 o 
   2   2  17      196.97       96.55    117.11 o 
   3   2  17       19.92       23.34    149.12 o 
   4   2  17      131.51       13.33    142.41 o 
   5   2  17      180.10      225.75    160.43 o 
   6   2  17      474.32      342.29    176.85 o 
   7   2  17      188.36      280.57    175.20 o 
   8   2  17       41.68       39.39    177.53 o 
 -21   3  17       80.69      113.17    117.34 o 
 -20   3  17       44.74      -23.77    104.97 o 
 -19   3  17       69.51       33.68     98.47 o 
 -18   3  17      277.80      273.78    109.85 o 
 -17   3  17      102.82       53.39    103.01 o 
 -16   3  17       48.40       53.31     94.97 o 
 -15   3  17      193.57       80.65    102.79 o 
 -14   3  17       11.62      -47.70     90.39 o 
 -13   3  17       87.83       14.83     93.83 o 
 -12   3  17      371.91      363.29    109.40 o 
 -11   3  17      982.76     1044.60    127.46 o 
 -10   3  17     1714.02     1594.09    140.98 o 
  -9   3  17      136.20       44.19     82.44 o 
  -8   3  17      918.53      954.82    108.79 o 
  -7   3  17        1.62       -0.63     80.41 o 
  -6   3  17       69.88       31.59     75.63 o 
  -5   3  17      131.92      137.32    114.50 o 
  -4   3  17      240.12      267.66    121.31 o 
  -3   3  17       10.87      -26.77    110.26 o 
  -2   3  17      208.10      167.83    119.33 o 
  -1   3  17      419.11      399.44    130.82 o 
   0   3  17      212.05      296.74    131.15 o 
   1   3  17      407.59      537.36    137.23 o 
   2   3  17      237.90      394.64    113.25 o 
   3   3  17       69.19      -33.19    103.63 o 
   4   3  17      888.35      888.31    133.49 o 
   5   3  17      125.23       43.57    151.05 o 
   6   3  17      127.83      283.78    171.75 o 
   7   3  17        0.04       69.08    166.50 o 
 -20   4  17       14.14      -13.82    121.12 o 
 -19   4  17      219.57      257.79    116.60 o 
 -18   4  17      103.34      115.81    111.23 o 
 -17   4  17       91.20       73.41    107.63 o 
 -16   4  17      881.79      866.81    131.39 o 
 -15   4  17       19.43      104.81    145.63 o 
 -14   4  17      433.70      510.25    122.18 o 
 -13   4  17      152.61       82.45    105.91 o 
 -12   4  17        0.23      -25.87     94.33 o 
 -11   4  17      142.27       93.88    103.96 o 
 -10   4  17      779.88      943.83    132.11 o 
  -9   4  17      156.52      217.01     92.61 o 
  -8   4  17     3100.02     3058.87    163.63 o 
  -7   4  17       14.75      -51.62    110.65 o 
  -6   4  17     1706.58     1756.11    173.78 o 
  -5   4  17        6.17      -46.69    114.11 o 
  -4   4  17      475.04      540.99    139.67 o 
  -3   4  17      139.30      172.46    126.61 o 
  -2   4  17       41.76       41.61    121.55 o 
  -1   4  17        8.09      -38.22    113.26 o 
   0   4  17      328.90      266.14    132.57 o 
   1   4  17        4.25        7.64    120.90 o 
   2   4  17      667.37      615.73    144.25 o 
   3   4  17       10.26      -38.17    143.45 o 
   4   4  17      139.19       98.58    149.85 o 
   5   4  17       85.61      125.29    137.10 o 
   6   4  17       49.52      120.91    143.83 o 
 -19   5  17      717.60      750.72    129.77 o 
 -18   5  17       56.76       95.53    116.64 o 
 -17   5  17       16.73      -32.13    109.54 o 
 -16   5  17     2211.16     2085.74    174.67 o 
 -15   5  17       39.93       38.41    107.76 o 
 -14   5  17     1136.03     1284.90    148.22 o 
 -13   5  17      241.81      253.58    116.04 o 
 -12   5  17      773.40      706.22    125.19 o 
 -11   5  17       11.13       10.77    100.65 o 
 -10   5  17     1409.79     1463.87    171.73 o 
  -9   5  17      898.78      975.54    181.22 o 
  -8   5  17      493.56      580.27    133.29 o 
  -7   5  17       47.47       81.87    118.51 o 
  -6   5  17      989.27     1183.74    159.15 o 
  -5   5  17      709.55      657.28    141.09 o 
  -4   5  17      282.38      253.20    144.38 o 
  -3   5  17      500.96      524.98    186.10 o 
  -2   5  17       42.18        3.83    123.34 o 
  -1   5  17      447.36      517.89    146.61 o 
   0   5  17      164.21      127.56    126.30 o 
   1   5  17       13.98      -76.35    123.47 o 
   2   5  17     1099.81     1190.22    174.92 o 
   3   5  17      211.68      204.15    139.46 o 
   4   5  17     1387.52     1490.40    196.23 o 
 -17   6  17        5.26      -11.81    121.28 o 
 -16   6  17       13.81       52.04    116.37 o 
 -15   6  17      370.33      371.36    120.86 o 
 -14   6  17        8.86       -0.58    115.68 o 
 -13   6  17      221.14      259.86    113.62 o 
 -12   6  17      257.80      266.59    121.70 o 
 -11   6  17      195.80      177.03    152.78 o 
 -10   6  17      695.60      697.73    179.90 o 
  -9   6  17      200.05       94.10    147.18 o 
  -8   6  17       21.80       83.87    146.35 o 
  -7   6  17       35.89      -10.11    113.35 o 
  -6   6  17     1370.73     1444.42    176.02 o 
  -5   6  17     1018.23      962.82    165.73 o 
  -4   6  17     1638.52     1824.77    198.35 o 
  -3   6  17      613.94      622.26    153.34 o 
  -2   6  17     1516.24     1637.69    196.04 o 
  -1   6  17      483.13      478.61    152.94 o 
   0   6  17       75.07       26.49    131.70 o 
   1   6  17       13.65      -10.56    135.01 o 
   2   6  17       40.37       63.40    141.01 o 
 -13   7  17      318.39      251.67    176.68 o 
 -12   7  17      734.23      767.69    188.97 o 
 -11   7  17      543.36      538.04    188.43 o 
 -10   7  17     1281.98     1233.79    213.43 o 
  -9   7  17       33.64      -51.73    140.05 o 
  -8   7  17      200.48      276.60    167.58 o 
  -7   7  17      327.91      425.97    169.13 o 
  -6   7  17       12.55      -56.24    155.44 o 
  -5   7  17       31.87       33.13    132.90 o 
  -4   7  17       10.10      -50.64    126.63 o 
  -3   7  17        9.16      -66.35    138.28 o 
  -2   7  17        1.63      -69.00    139.42 o 
  -1   7  17      245.74      419.87    169.12 o 
 -21   0  18      828.72      986.37    214.63 o 
 -20   0  18      358.78      379.22    176.52 o 
 -19   0  18        1.94      -18.06    143.72 o 
 -18   0  18     1166.79     1130.00    193.60 o 
 -17   0  18      270.07      238.22    142.55 o 
 -16   0  18     1055.64      898.34    181.52 o 
 -15   0  18      456.40      484.28    162.21 o 
 -14   0  18     3230.75     3391.05    269.72 o 
 -13   0  18     1649.34     1333.33    190.42 o 
 -12   0  18      612.26      531.53    152.21 o 
 -11   0  18      118.80      258.65    149.81 o 
 -10   0  18      416.54      545.07    230.05 o 
  -9   0  18      553.70      750.72    164.25 o 
  -8   0  18     1055.57     1194.34    223.69 o 
  -7   0  18      681.56      780.62    162.75 o 
  -6   0  18      691.47      926.84    172.28 o 
  -5   0  18     1244.42     1237.18    154.48 o 
  -4   0  18      748.55      868.96    145.97 o 
  -3   0  18       50.08      151.31    118.29 o 
  -2   0  18      170.35      219.48    111.39 o 
  -1   0  18      585.59      560.67    240.57 o 
   0   0  18      737.07      786.72    249.54 o 
   1   0  18     2630.22     2371.30    370.19 o 
   2   0  18     1315.81     1075.14    286.62 o 
   3   0  18     1980.21     2148.02    363.24 o 
   4   0  18      890.39     1072.25    301.27 o 
   5   0  18      831.44      882.48    312.26 o 
   6   0  18       29.11     -113.27    224.30 o 
 -21   1  18      153.61       94.19    113.97 o 
 -20   1  18      463.51      609.56    131.30 o 
 -19   1  18      145.81      179.24    107.83 o 
 -18   1  18     1309.39     1440.33    153.17 o 
 -17   1  18      663.97      740.74    123.03 o 
 -16   1  18     2839.72     2994.64    213.96 o 
 -15   1  18     2499.03     2408.32    197.18 o 
 -14   1  18     2178.83     2359.43    168.63 o 
 -13   1  18     1789.86     1980.91    155.18 o 
 -12   1  18      485.56      555.22    114.82 o 
 -11   1  18       29.58      117.95     97.93 o 
 -10   1  18      281.32      268.32    101.67 o 
  -9   1  18      126.78      175.81     98.18 o 
  -8   1  18      911.44      993.26    123.93 o 
  -7   1  18     1068.59     1163.45    116.04 o 
  -6   1  18     1666.11     1732.51    128.94 o 
  -5   1  18     1914.84     1964.90    131.06 o 
  -4   1  18      753.80      951.52    110.72 o 
  -3   1  18     1200.84     1419.43    160.72 o 
  -2   1  18      697.44      624.38    116.37 o 
  -1   1  18     1228.17     1305.01    158.81 o 
   0   1  18      362.62      410.26    159.21 o 
   1   1  18      109.03      171.79    153.66 o 
   2   1  18      107.92      318.59    172.75 o 
   3   1  18      129.25       11.32    157.49 o 
   4   1  18      505.33      458.93    184.28 o 
   5   1  18      708.41      812.20    203.64 o 
   6   1  18       54.22       79.80    185.99 o 
 -21   2  18        7.31      -77.14    115.84 o 
 -20   2  18       84.72       16.40    113.46 o 
 -19   2  18      173.88      297.83    117.73 o 
 -18   2  18       12.83      -45.56    100.34 o 
 -17   2  18      414.78      428.89    115.56 o 
 -16   2  18       11.12       38.89     95.94 o 
 -15   2  18      114.29      182.49    105.37 o 
 -14   2  18     1731.79     1838.07    154.86 o 
 -13   2  18     1949.95     1915.95    158.51 o 
 -12   2  18     3170.28     3061.96    183.00 o 
 -11   2  18     1974.08     2151.27    159.41 o 
 -10   2  18     3635.51     3824.42    175.04 o 
  -9   2  18     1757.31     1821.63    133.76 o 
  -8   2  18     1631.32     1761.40    132.57 o 
  -7   2  18      913.40     1101.24    113.47 o 
  -6   2  18      577.74      743.75    106.16 o 
  -5   2  18      507.99      521.27    111.82 o 
  -4   2  18       22.14       23.21    114.86 o 
  -3   2  18       58.50       55.02    113.92 o 
  -2   2  18      143.44      161.31    121.91 o 
  -1   2  18       43.15       57.91    113.71 o 
   0   2  18      118.06       94.06    118.76 o 
   1   2  18      167.49      115.51    112.74 o 
   2   2  18      160.85      247.92    166.81 o 
   3   2  18      167.73      153.74    170.94 o 
   4   2  18       41.16       24.75    161.01 o 
   5   2  18      569.68      579.29    191.02 o 
 -20   3  18     2022.81     2141.15    194.95 o 
 -19   3  18      364.48      402.78    128.48 o 
 -18   3  18     1193.55     1259.77    154.86 o 
 -17   3  18      143.36      139.38    110.48 o 
 -16   3  18      223.94      380.15    117.84 o 
 -15   3  18       72.56      102.93     98.16 o 
 -14   3  18        6.83       56.24    106.04 o 
 -13   3  18       11.66       10.87     97.81 o 
 -12   3  18      233.70      163.55    100.54 o 
 -11   3  18       34.93        7.34    101.04 o 
 -10   3  18      609.78      714.12    124.87 o 
  -9   3  18        9.74       47.37     90.69 o 
  -8   3  18      364.79      394.73    102.22 o 
  -7   3  18      181.99      232.10    102.61 o 
  -6   3  18      323.10      367.31    129.13 o 
  -5   3  18      906.66     1045.10    153.79 o 
  -4   3  18      911.50     1001.20    153.88 o 
  -3   3  18     2209.67     2521.45    202.14 o 
  -2   3  18     1548.90     1753.37    181.61 o 
  -1   3  18     2075.82     2233.81    201.52 o 
   0   3  18      800.43      933.80    158.76 o 
   1   3  18      521.08      529.12    182.57 o 
   2   3  18      173.71      283.18    131.88 o 
   3   3  18      236.42      211.99    156.10 o 
   4   3  18      131.12       91.38    263.25 o 
   5   3  18       43.29       30.57    172.74 o 
 -19   4  18       22.30       -8.21    125.31 o 
 -18   4  18        7.80      109.03    118.73 o 
 -17   4  18       63.28       74.92    113.46 o 
 -16   4  18      107.14      137.74    113.18 o 
 -15   4  18      146.78      188.91    108.49 o 
 -14   4  18      646.46      635.49    125.81 o 
 -13   4  18      398.45      342.12    110.54 o 
 -12   4  18     1408.76     1542.25    152.89 o 
 -11   4  18     1124.36      916.93    136.36 o 
 -10   4  18      757.09      602.56    119.86 o 
  -9   4  18     2183.52     2436.06    172.98 o 
  -8   4  18      110.17      170.16    114.39 o 
  -7   4  18     2189.87     2100.41    232.11 o 
  -6   4  18       77.20       76.37    152.11 o 
  -5   4  18       40.75        7.06    120.62 o 
  -4   4  18       37.76       -1.90    122.07 o 
  -3   4  18       75.47       54.04    123.01 o 
  -2   4  18        3.42      -23.66    121.78 o 
  -1   4  18      114.25      112.23    128.11 o 
   0   4  18      219.05      186.23    133.09 o 
   1   4  18       46.34       98.08    135.64 o 
   2   4  18      184.08      342.17    142.74 o 
   3   4  18       15.50       37.18    134.03 o 
 -17   5  18     1616.84     1538.32    176.95 o 
 -16   5  18      126.41      269.79    140.84 o 
 -15   5  18     1701.55     1561.90    165.92 o 
 -14   5  18      339.33      442.05    126.94 o 
 -13   5  18       89.60       62.02    112.26 o 
 -12   5  18       12.93      -44.14    104.32 o 
 -11   5  18       42.90       59.67    109.47 o 
 -10   5  18       15.87       74.89    142.43 o 
  -9   5  18       89.64      168.83    148.26 o 
  -8   5  18       26.98       64.65    125.80 o 
  -7   5  18      369.47      322.38    131.90 o 
  -6   5  18     1288.27     1407.48    172.51 o 
  -5   5  18        7.99       94.19    118.51 o 
  -4   5  18      918.13     1027.42    166.14 o 
  -3   5  18      228.64      204.46    129.32 o 
  -2   5  18      166.97      146.32    138.68 o 
  -1   5  18      869.49     1124.05    179.03 o 
   0   5  18        9.90      -90.41    141.24 o 
   1   5  18      634.72      582.20    158.40 o 
 -14   6  18      400.88      506.31    140.28 o 
 -13   6  18        2.27      -24.59    138.12 o 
 -12   6  18      571.96      461.73    182.19 o 
 -11   6  18       18.02      109.71    159.80 o 
 -10   6  18       53.70      124.62    163.43 o 
  -9   6  18       31.93       66.26    156.48 o 
  -8   6  18       57.36      -11.81    147.46 o 
  -7   6  18      537.53      589.98    153.25 o 
  -6   6  18        0.63       32.71    130.89 o 
  -5   6  18      736.23      882.95    164.06 o 
  -4   6  18      128.53      158.34    136.25 o 
  -3   6  18      450.38      390.92    155.60 o 
  -2   6  18        3.49      -85.50    172.71 o 
  -1   6  18       66.96       76.49    146.10 o 
 -19   1  19      312.03      393.70    128.44 o 
 -18   1  19      222.97      134.96    111.25 o 
 -17   1  19      138.61       56.35    103.02 o 
 -16   1  19      109.95       16.39     96.37 o 
 -15   1  19       56.76      113.44    103.94 o 
 -14   1  19       35.58       93.94     92.01 o 
 -13   1  19      119.73      137.99    101.53 o 
 -12   1  19        3.59      121.26    176.17 o 
 -11   1  19      168.98      266.99    103.00 o 
 -10   1  19        0.40       54.12    100.87 o 
  -9   1  19        5.81       87.43    100.84 o 
  -8   1  19      188.79      314.07    107.68 o 
  -7   1  19       62.23       74.47     98.64 o 
  -6   1  19      444.43      318.63     98.70 o 
  -5   1  19      249.84      227.30    124.61 o 
  -4   1  19      466.73      379.30    129.56 o 
  -3   1  19       52.45      127.67    125.77 o 
  -2   1  19      444.88      503.77    136.10 o 
  -1   1  19        5.72      -25.32    244.85 o 
   0   1  19       38.91       69.40    159.74 o 
   1   1  19        4.03      -22.14    151.60 o 
   2   1  19       57.08       -5.79    187.01 o 
   3   1  19       27.30       25.38    164.32 o 
 -19   2  19      467.26      467.28    143.52 o 
 -18   2  19       34.59       67.31    108.66 o 
 -17   2  19      580.60      701.67    131.90 o 
 -16   2  19      740.05      760.41    132.92 o 
 -15   2  19       32.21      -19.19     98.78 o 
 -14   2  19      238.45      369.76    114.81 o 
 -13   2  19       83.18       89.04    102.11 o 
 -12   2  19       44.09       39.21     98.84 o 
 -11   2  19      470.20      482.16    138.27 o 
 -10   2  19      482.73      599.05    114.60 o 
  -9   2  19      639.37      923.71    126.38 o 
  -8   2  19      102.51       52.29     90.60 o 
  -7   2  19        2.11       10.72    107.66 o 
  -6   2  19       60.23       75.31    112.82 o 
  -5   2  19      245.47      160.60    128.07 o 
  -4   2  19      655.86      628.60    148.87 o 
  -3   2  19      436.86      525.07    142.04 o 
  -2   2  19        5.34       -7.82    148.81 o 
  -1   2  19       20.09      -14.47    115.22 o 
   0   2  19      164.64      169.56    162.30 o 
   1   2  19        2.57       99.09    247.86 o 
   2   2  19      274.57      228.13    288.05 o 
   3   2  19      148.54      181.18    269.42 o 
 -18   3  19       47.74       29.76    122.57 o 
 -17   3  19      130.98      132.11    117.20 o 
 -16   3  19       53.40       51.36    107.88 o 
 -15   3  19       52.82       97.74    109.71 o 
 -14   3  19      355.14      196.63    109.96 o 
 -13   3  19      127.20      181.49    107.41 o 
 -12   3  19       29.29       12.43    104.36 o 
 -11   3  19      635.04      607.82    120.62 o 
 -10   3  19      114.05       77.23    122.25 o 
  -9   3  19      292.49      285.35     98.31 o 
  -8   3  19       32.42      125.84    113.42 o 
  -7   3  19       16.91       57.92    117.65 o 
  -6   3  19      899.24      890.68    152.32 o 
  -5   3  19        0.46       33.61    118.18 o 
  -4   3  19      613.35      657.83    149.34 o 
  -3   3  19      202.84      161.73    131.48 o 
  -2   3  19       46.85       92.03    127.09 o 
  -1   3  19       97.73       74.31    127.14 o 
   0   3  19       21.36      191.18    134.92 o 
   1   3  19       71.28      115.18    146.59 o 
   2   3  19       32.23      -47.42    260.72 o 
 -16   4  19       26.66      -35.19    118.76 o 
 -15   4  19      525.23      590.02    137.63 o 
 -14   4  19      346.72      337.38    123.73 o 
 -13   4  19       20.53       36.11    113.15 o 
 -12   4  19      581.74      593.60    124.82 o 
 -11   4  19        4.86       85.24    106.17 o 
 -10   4  19     1002.10      988.81    191.91 o 
  -9   4  19      633.50      641.96    145.88 o 
  -8   4  19      975.90     1123.01    164.52 o 
  -7   4  19      363.25      264.49    131.27 o 
  -6   4  19       13.98       93.96    123.58 o 
  -5   4  19      280.24      354.09    138.28 o 
  -4   4  19      189.93      194.03    133.54 o 
  -3   4  19       11.24     -107.17    124.35 o 
  -2   4  19      467.08      538.69    154.53 o 
  -1   4  19        3.93       62.74    133.45 o 
   0   4  19       46.78      140.78    148.51 o 
 -14   5  19       93.87       86.94    133.48 o 
 -13   5  19       94.98       78.20    125.68 o 
 -12   5  19      556.20      460.09    173.26 o 
 -11   5  19       42.63       13.55    153.12 o 
 -10   5  19      247.41      321.67    166.13 o 
  -9   5  19       65.40       55.74    142.54 o 
  -8   5  19       74.05       90.08    123.12 o 
  -7   5  19      243.11      202.42    138.95 o 
  -6   5  19       14.44       68.42    134.72 o 
  -5   5  19      227.19      312.73    144.97 o 
  -4   5  19      205.54      127.44    135.26 o 
  -3   5  19       24.75       30.59    136.07 o 
 -17   0  20      540.50     1016.79    210.82 o 
 -16   0  20       85.01       94.30    146.34 o 
 -15   0  20       42.08       60.04    150.15 o 
 -14   0  20      150.39      310.86    160.05 o 
 -13   0  20        0.79        6.84    142.79 o 
 -12   0  20       41.67       66.34    143.07 o 
 -11   0  20       62.32       32.46    138.98 o 
 -10   0  20      415.79      547.71    170.17 o 
  -9   0  20      357.28      227.91    158.34 o 
  -8   0  20      251.02      174.42    150.97 o 
  -7   0  20       74.83      191.24    143.94 o 
  -6   0  20      139.28      190.37    160.17 o 
  -5   0  20      467.84      618.85    167.66 o 
  -1   0  20     1640.58     1499.12    341.49 o 
   0   0  20      230.85      170.60    247.17 o 
 -17   1  20       42.93       62.69    116.56 o 
 -16   1  20      211.39      275.97    112.87 o 
 -15   1  20       27.39      114.95    105.43 o 
 -14   1  20      774.77      852.39    134.08 o 
 -13   1  20      679.87      758.25    124.90 o 
 -12   1  20     1429.21     1526.94    151.30 o 
 -11   1  20     1128.58     1225.75    138.68 o 
 -10   1  20      702.11      768.09    127.33 o 
  -9   1  20      419.30      480.34    114.88 o 
  -8   1  20      216.68      279.03    123.50 o 
  -7   1  20      329.33      422.62    115.75 o 
  -6   1  20        0.36       80.96    119.69 o 
  -5   1  20      184.90       76.43    140.58 o 
  -4   1  20      298.89      417.75    136.11 o 
  -3   1  20       59.72       75.35    162.76 o 
  -2   1  20       93.23      221.14    240.61 o 
  -1   1  20       99.47       42.25    271.40 o 
   0   1  20      137.45      152.38    274.88 o 
 -16   2  20       10.37       22.65    113.66 o 
 -15   2  20      469.45      603.33    131.71 o 
 -14   2  20      203.78      331.55    118.54 o 
 -13   2  20       95.98      116.57    108.09 o 
 -12   2  20        3.36       67.26    106.59 o 
 -11   2  20      190.42      196.87    108.09 o 
 -10   2  20       29.76      156.04    105.32 o 
  -9   2  20      333.41      387.69    112.34 o 
  -8   2  20      566.63      522.10    134.23 o 
  -7   2  20      849.64      917.34    182.71 o 
  -6   2  20      876.60     1018.83    163.96 o 
  -5   2  20      329.20      408.39    147.78 o 
  -4   2  20      574.67      674.75    151.93 o 
  -3   2  20      236.14      177.96    130.63 o 
  -2   2  20      284.79      386.86    142.55 o 
  -1   2  20      466.06      477.82    273.29 o 
 -15   3  20      571.86      691.15    141.22 o 
 -14   3  20      218.48      309.30    127.72 o 
 -13   3  20      131.93      159.01    114.53 o 
 -12   3  20      408.23      511.54    125.91 o 
 -11   3  20      514.51      629.55    129.87 o 
 -10   3  20      307.74      353.97    136.97 o 
  -9   3  20      239.18      122.13    126.57 o 
  -8   3  20      116.09      221.80    128.87 o 
  -7   3  20      404.50      420.82    145.47 o 
  -6   3  20       58.61      131.04    137.77 o 
  -5   3  20      609.75      694.99    151.18 o 
  -4   3  20       11.50       28.98    123.21 o 
  -3   3  20       15.49       94.82    136.35 o 
  -2   3  20        7.83       -8.38    129.62 o 
 -12   4  20       63.66       20.60    141.92 o 
 -11   4  20        4.51      -59.48    159.32 o 
 -10   4  20      425.16      402.76    181.96 o 
  -9   4  20       51.11       83.92    139.46 o 
  -8   4  20      814.50     1046.16    168.36 o 
  -7   4  20      977.54     1045.61    170.61 o 
  -6   4  20      441.47      480.42    147.66 o 
  -5   4  20     1231.17     1578.49    187.24 o 
 -12   1  21      270.28      207.41    114.32 o 
 -11   1  21       68.73      -24.95    100.33 o 
 -10   1  21       97.14      194.28    112.65 o 
  -9   1  21       44.87      140.55    108.37 o 
  -8   1  21       64.74      103.10    120.34 o 
  -7   1  21       19.73      107.70    238.10 o 
  -6   1  21        7.10      -27.80    179.95 o 
  -5   1  21       20.21        4.91    147.50 o 
 -10   2  21      473.62      495.31    132.56 o 
  -9   2  21       49.49       15.27    153.93 o 
  -8   2  21      374.60      299.64    172.78 o 
  -7   2  21       20.21       95.90    151.68 o 
                                                 
